# Supplementary material for: Discovery of non-squalene triterpenes
Source: Nature. 2022 Jun 1;606(7913):414–9. doi: 10.1038/s41586-022-04773-3 (PMC9177416; doi:10.1038/s41586-022-04773-3)
Supplement: Supplementary file 4 — This file contains Supplementary Tables 10–111. [file 41586_2022_4773_MOESM4_ESM.xlsx]

## Sheet: Sheet1
PART one: Energy based conformer sets and NMR calculation data
Supplementary Table 10 │ Experimental and calculated 1H- and 13C-NMR chemical shifts of (14R*, 15S*)- colleterpenol (3) and (14R*, 15R*)- colleterpenol (3).
No.	δC exptl.	(14R*, 15S*)-3-δcalcd.	(14R*, 15R*)-3-δcalcd.	δH exptl.	(14R*, 15S*)-3-δcalcd.	(14R*, 15R*)-3-δcalcd.
1	27.7	32.6	34.7	1.93	1.34	1.35
2	126.3	129.8	127.7	2.22	2.51	2.12
3	133.3	132.1	130.7	5.15	5.96	5.77
4	39.5	41.8	42.4	2.01	1.89	1.85
5	24.7	27.8	28.5	2.1	2.14	1.99
6	125.9	125.8	125.1	2.17	2.08	1.93
7	133	133.2	135.1	2.23	2.28	2.18
8	38.9	42.3	42.1	4.97	5.5	5.55
9	24	27.8	27.6	2.14	2	2.08
10	125	124.5	126.3	2.13	2.15	2.23
11	134	134.1	135.9	5.04	5.46	5.47
12	37.5	39.8	39.4	2.03	2.05	2.16
13	28.3	32.3	31.8	2.1	2.12	2.13
14	46.6	44.8	44.5	1.62	1.59	2.3
15	75.7	75.7	75.4	1.27	0.8	0.8
16	40	38.6	41.4	1.45	1.55	1.29
17	22.2	26.7	26.6	1.54	1.46	1.61
18	124.3	126.8	126.4	2.08	1.99	2.02
19	135.3	136.6	137.8	5.16	5.47	5.63
20	39.7	42.6	41.9	2.09	2.09	2.12
21	26.7	28	28.2	2.01	2.07	2.05
22	124.3	122.1	123.4	2.09	2.16	2.33
23	131.4	137	136.2	2.02	2.08	2.03
24	15.5	16.1	16.8	5.11	5.33	5.24
25	15.3	15.5	16.3	1.59	1.68	1.56
26	15.7	16.5	17.7	1.59	1.63	1.63
27	24.3	25.6	22.9	1.59	1.6	1.68
28	16.1	19.9	17.2	1.16	0.8	0.73
29	17.7	19.1	19.3	1.65	1.72	1.64
30	25.8	27.8	27.5	1.62	1.62	1.58
Supplementary Table 11 │ Conformational analysis of the B3LYP/6-31G(d) optimized conformers of (14R*, 15S*)- colleterpenol (3) in the gas phase (T=298.15 K)
Conformer	E (Hartree)a	C (Hartree)b	G (kcal/mol)c	ΔG (kcal/mol)d	Populatione
(14R*,15S*)-3-1	-1248.26	0.65857	-782872	0	0.4406
(14R*,15S*)-3-2	-1248.27	0.662449	-782872	0.178241	0.326
(14R*,15S*)-3-3	-1248.27	0.66225	-782871	0.989266	0.0829
(14R*,15S*)-3-4	-1248.27	0.662475	-782871	1.05084	0.0747
(14R*,15S*)-3-5	-1248.27	0.663588	-782870	1.93379	0.0168
(14R*,15S*)-3-6	-1248.27	0.66283	-782870	1.94913	0.0164
(14R*,15S*)-3-7	-1248.27	0.66379	-782870	1.97744	0.0156
(14R*,15S*)-3-8	-1248.27	0.663192	-782870	1.9959	0.0151
(14R*,15S*)-3-9	-1248.26	0.66105	-782870	2.13703	0.0119
aElectronic energy obtained at M06-2X-D3/6-311+G (2d, p) level of theory; bThermal correction to Gibbs free energy obtained at B3LYP-D3BJ/6-31G(d) level of theory; cGibbs free energy (E + C); dThe relative Gibbs free energy; eThe Boltzmann distribution of each conformer.
Supplementary Table 12 │ Atomic coordinates (Å) of (14R*, 15S*)-colleterpenol-1 obtained at the B3LYP/6-31G(d) level of theory in the gas phase.
C	-0.265968	1.25032	2.35186	H	-2.93477	3.81544	0.608393
C	-1.32276	0.178494	2.42672	H	-3.61023	0.50858	0.337423
C	-1.1271	-1.14887	2.41059	H	-5.19736	0.111894	-1.58569
C	-2.29404	-2.09752	2.58464	H	-4.00071	0.689534	-2.72754
C	-2.51443	-3.07723	1.40419	H	-4.07332	-1.7489	-2.74053
C	-2.60342	-2.3556	0.091664	H	-2.49373	-1.1882	-2.18921
C	-3.68598	-2.09277	-0.652902	H	-1.65916	-1.94333	-0.256118
C	-3.54923	-1.25752	-1.90758	H	-1.68029	-3.79119	1.36929
C	-4.11408	0.178231	-1.76665	H	-3.4136	-3.66788	1.60699
C	-3.49241	0.962955	-0.64493	H	-3.21229	-1.51643	2.72914
C	-2.85203	2.14147	-0.700644	H	-2.14396	-2.69341	3.49841
C	-2.42212	2.84149	0.574029	H	-5.13014	-3.1603	0.58077
C	-0.912845	3.12046	0.715474	H	-5.74247	-1.67025	-0.143352
C	-0.021538	1.88626	0.950077	H	-5.52865	-3.10035	-1.14505
C	1.49844	2.20379	0.763107	H	-1.52354	3.09009	-2.124
C	1.82807	2.81112	-0.620272	H	-2.96861	2.40185	-2.86348
C	1.3537	2.02096	-1.85798	H	-3.06962	3.90149	-1.92728
C	2.16181	0.78042	-2.1266	H	1.41998	3.82595	-0.672457
C	1.75783	-0.499892	-2.16686	H	2.91936	2.92035	-0.666103
C	2.74546	-1.59624	-2.49752	H	0.288713	1.79168	-1.77624
C	2.97519	-2.6173	-1.35426	H	1.45575	2.68476	-2.72887
C	3.37611	-1.9658	-0.054223	H	3.21768	0.973121	-2.3252
C	4.58233	-1.46619	0.251839	H	2.39429	-2.14402	-3.38516
C	0.227712	-1.79044	2.24787	H	3.70755	-1.144	-2.76102
C	-5.08674	-2.53461	-0.31351	H	2.06086	-3.20196	-1.19934
C	-2.59488	2.91144	-1.9732	H	3.73653	-3.33206	-1.69067
C	2.01907	3.15948	1.84182	H	2.58774	-1.85748	0.687061
C	0.352437	-0.959605	-1.88282	H	-0.356859	-0.140374	-1.75203
C	5.77011	-1.52527	-0.674803	H	-0.017453	-1.60495	-2.69041
C	4.83453	-0.777853	1.56859	H	0.325824	-1.56242	-0.966768
O	2.25724	0.996018	0.949242	H	5.65103	-1.26782	2.11735
H	-0.775489	3.81534	1.55397	H	5.13413	0.266079	1.40891
H	-0.583404	3.66315	-0.176177	H	3.94134	-0.763286	2.19693
H	-0.278232	1.12794	0.201162	H	6.05142	-0.516081	-1.00694
H	0.681766	0.836923	2.6997	H	6.64656	-1.93597	-0.155992
H	-0.532819	2.04973	3.05667	H	5.58951	-2.1322	-1.56561
H	-2.35007	0.521115	2.54278	H	1.50027	4.12243	1.80748
H	0.234193	-2.48147	1.39413	H	3.08843	3.33461	1.68842
H	1.01785	-1.05663	2.08098	H	1.89087	2.73111	2.83911
H	0.488889	-2.39257	3.12951	H	2.23054	0.477386	0.125869
H	-2.7816	2.27975	1.44051	-	-	-	-
Supplementary Table 13 │ Atomic coordinates (Å) of (14R*, 15S*)-colleterpenol-2 obtained at the B3LYP/6-31G(d) level of theory in the gas phase.
C	-0.336672	0.832472	2.26921	H	-3.10597	3.69193	1.14768
C	-0.394778	-0.639861	1.97462	H	-3.63736	0.453508	0.279003
C	-1.40021	-1.49608	2.20839	H	-5.04626	0.272303	-1.84322
C	-1.26255	-2.94739	1.79977	H	-3.76147	1.03435	-2.7598
C	-2.34037	-3.4142	0.791002	H	-3.75013	-1.40327	-3.04412
C	-2.40078	-2.49822	-0.398149	H	-2.23541	-0.839858	-2.33084
C	-3.47594	-1.95253	-0.982671	H	-1.42581	-2.22284	-0.796699
C	-3.30398	-0.98064	-2.13065	H	-2.08923	-4.43799	0.475249
C	-3.95479	0.403304	-1.88706	H	-3.3116	-3.47878	1.29139
C	-3.49298	1.0583	-0.615742	H	-1.31901	-3.59637	2.68696
C	-2.93966	2.26853	-0.446749	H	-0.27069	-3.10217	1.35789
C	-2.57437	2.75068	0.942175	H	-5.3829	-1.34412	-0.148508
C	-1.06566	2.99835	1.14692	H	-5.50047	-2.5229	-1.44832
C	-0.228212	1.71538	0.988663	H	-4.9787	-3.03765	0.161145
C	1.24247	1.99465	0.57773	H	-3.03774	4.23076	-1.33569
C	1.33814	2.52619	-0.871022	H	-1.55681	3.35515	-1.70527
C	0.964896	1.53191	-1.99368	H	-3.05788	2.91865	-2.52407
C	2.10545	0.628626	-2.38234	H	0.710198	3.41956	-0.951469
C	2.2307	-0.694439	-2.19696	H	2.36723	2.87449	-1.04146
C	3.4781	-1.41381	-2.65894	H	0.07446	0.962137	-1.71608
C	4.32902	-1.99118	-1.50118	H	0.682353	2.11959	-2.87821
C	4.80489	-0.925505	-0.554553	H	2.93329	1.14386	-2.87402
C	4.58521	-0.821744	0.765524	H	3.20134	-2.24185	-3.328
C	-2.71626	-1.13423	2.84798	H	4.09899	-0.72696	-3.24742
C	-4.90107	-2.23416	-0.574164	H	3.76205	-2.76464	-0.975369
C	-2.63898	3.23379	-1.56635	H	5.19723	-2.4988	-1.94625
C	1.92504	3.00029	1.5176	H	5.39791	-0.138778	-1.02588
C	1.19669	-1.55065	-1.51665	H	0.867697	-2.3628	-2.17939
C	3.77699	-1.79192	1.58856	H	1.60913	-2.02091	-0.616521
C	5.13447	0.342635	1.55244	H	0.321862	-0.983922	-1.20054
O	1.91924	0.7331	0.69739	H	5.70592	1.03069	0.920736
H	-0.908882	3.42455	2.14617	H	4.31353	0.900291	2.01995
H	-0.740836	3.76912	0.439256	H	5.7914	-0.002339	2.36253
H	-0.674836	1.13623	0.174365	H	4.37295	-2.17425	2.42815
H	0.525738	1.03373	2.91728	H	2.9087	-1.27597	2.01469
H	-1.21859	1.14315	2.83718	H	3.41622	-2.64978	1.0169
H	0.494991	-1.02365	1.48347	H	2.98672	3.08243	1.26006
H	-2.9475	-1.81584	3.67808	H	1.47879	3.9978	1.44348
H	-2.73557	-0.114402	3.23834	H	1.85797	2.66968	2.55828
H	-3.53792	-1.22855	2.12583	H	2.62205	0.665349	0.030211
H	-2.92999	2.02394	1.68142	-	-	-	-
Supplementary Table 14 │ Atomic coordinates (Å) of (14R*, 15S*)-colleterpenol-3 obtained at the B3LYP/6-31G(d) level of theory in the gas phase.
C	-1.36741	-2.49545	0.854311	H	-1.66426	0.001015	4.29445
C	-2.73502	-2.14921	0.32713	H	-3.46979	0.879977	1.47263
C	-3.17102	-2.2382	-0.938302	H	-2.95345	3.72753	1.44882
C	-4.58354	-1.84582	-1.30855	H	-1.70738	3.05637	0.41871
C	-4.67819	-0.559191	-2.17426	H	-4.73932	2.77932	0.098721
C	-4.59878	0.696836	-1.35371	H	-3.62668	3.67381	-0.93412
C	-3.57102	1.54378	-1.19975	H	-5.51173	0.922025	-0.799176
C	-3.72545	2.76647	-0.31934	H	-3.90889	-0.583475	-2.95283
C	-2.70292	2.85165	0.832007	H	-5.64374	-0.569885	-2.69768
C	-2.6677	1.59181	1.6628	H	-5.18659	-1.70714	-0.40324
C	-1.71792	1.25167	2.54391	H	-5.04091	-2.67293	-1.87112
C	-1.717	-0.108854	3.20121	H	-1.46779	1.12478	-1.07902
C	-0.514624	-0.965963	2.74463	H	-2.20579	0.562825	-2.58151
C	-0.509622	-1.24706	1.22682	H	-1.888	2.29103	-2.33123
C	0.928582	-1.28179	0.64613	H	0.367743	1.76121	2.38035
C	1.77845	-2.39994	1.28551	H	-0.69744	3.17025	2.54056
C	3.17548	-2.6243	0.669466	H	-0.349306	2.15086	3.94709
C	4.05729	-1.40507	0.693297	H	1.88918	-2.16217	2.34935
C	4.7008	-0.821535	-0.331206	H	1.22698	-3.34734	1.22935
C	5.54194	0.415456	-0.107121	H	3.66248	-3.42265	1.24938
C	5.04245	1.66482	-0.873939	H	3.06958	-3.01337	-0.347369
C	3.70618	2.15455	-0.391029	H	4.1708	-0.950969	1.67895
C	2.55544	2.27279	-1.073	H	5.57924	0.64694	0.964386
C	-2.32825	-2.72673	-2.09349	H	6.57581	0.213217	-0.424485
C	-2.21959	1.36591	-1.84094	H	5.78494	2.46254	-0.727695
C	-0.540451	2.13843	2.86578	H	5.0299	1.45824	-1.94831
C	0.896911	-1.3888	-0.885897	H	3.69505	2.46575	0.655458
C	4.6622	-1.32029	-1.75515	H	5.67839	-1.37777	-2.16682
C	2.36498	1.88298	-2.51666	H	4.20849	-2.30852	-1.84886
C	1.31731	2.82952	-0.415433	H	4.10074	-0.63583	-2.40341
O	1.46798	0.005612	0.995835	H	1.51483	3.16489	0.606136
H	-0.515466	-1.91019	3.30397	H	0.91986	3.67794	-0.989287
H	0.404135	-0.440579	3.01628	H	0.53205	2.06775	-0.363973
H	-0.963943	-0.378168	0.739414	H	3.26844	1.48443	-2.9833
H	-0.838325	-3.11198	0.123919	H	1.57557	1.1247	-2.60341
H	-1.48012	-3.12568	1.74658	H	2.03288	2.74652	-3.10846
H	-3.43615	-1.76498	1.06794	H	0.629308	-2.39041	-1.23312
H	-1.93415	-1.89113	-2.68748	H	0.17252	-0.678655	-1.29675
H	-1.47143	-3.32145	-1.77097	H	1.87932	-1.15053	-1.30334
H	-2.92648	-3.34413	-2.77507	H	2.29451	0.139977	0.501106
H	-2.6566	-0.629638	2.98043	-	-	-	-
Supplementary Table 15 │ Atomic coordinates (Å) of (14R*, 15S*)-colleterpenol-5 obtained at the B3LYP/6-31G(d) level of theory in the gas phase.
C	0.339131	0.648741	2.21067	H	-2.34045	3.64136	1.68106
C	-0.233302	-0.617905	1.63375	H	-2.38692	0.511408	0.11805
C	-1.27288	-1.35462	2.05736	H	-3.52868	1.70951	-2.47421
C	-1.62654	-2.64216	1.33896	H	-2.29094	0.46816	-2.55357
C	-3.12432	-2.84027	0.996298	H	-4.97214	0.179575	-1.10026
C	-3.72246	-1.70543	0.205622	H	-4.61793	-0.449483	-2.71164
C	-3.61937	-1.4917	-1.11412	H	-4.25156	-0.952258	0.789172
C	-4.17358	-0.225893	-1.73218	H	-3.21838	-3.78845	0.453042
C	-3.09157	0.872593	-1.91868	H	-3.69313	-2.96834	1.92488
C	-2.54251	1.3195	-0.592433	H	-1.31649	-3.49593	1.96233
C	-2.26033	2.55919	-0.165064	H	-1.04049	-2.70235	0.415407
C	-1.81033	2.77172	1.26699	H	-2.49212	-3.30109	-1.55811
C	-0.295162	3.00574	1.43095	H	-3.58807	-2.77258	-2.84796
C	0.547132	1.75341	1.13066	H	-2.07915	-1.91246	-2.56888
C	2.0525	2.07172	0.902365	H	-2.69257	3.59522	-2.03112
C	2.28321	2.94101	-0.357348	H	-3.03844	4.53382	-0.564956
C	1.70985	2.39753	-1.68366	H	-1.37578	4.29822	-1.08853
C	2.391	1.14358	-2.16577	H	1.87767	3.94507	-0.189134
C	1.8701	-0.070548	-2.40815	H	3.36887	3.06125	-0.464131
C	2.77191	-1.18716	-2.90497	H	0.626875	2.2633	-1.60772
C	3.54304	-1.92592	-1.7866	H	1.86214	3.17701	-2.44462
C	2.66218	-2.67748	-0.825914	H	3.46265	1.26378	-2.34109
C	2.76389	-2.749	0.510749	H	2.17449	-1.9177	-3.46675
C	-2.11002	-1.0261	3.2677	H	3.50717	-0.778428	-3.60829
C	-2.90633	-2.42365	-2.06017	H	4.22859	-2.63608	-2.2754
C	-2.35292	3.80173	-1.01336	H	4.1741	-1.20268	-1.26005
C	2.68319	2.76901	2.10953	H	1.87582	-3.26904	-1.29993
C	0.419563	-0.431434	-2.22885	H	0.31797	-1.32823	-1.60665
C	3.80466	-2.04106	1.33891	H	-0.170553	0.361033	-1.76755
C	1.8195	-3.60971	1.31183	H	-0.033023	-0.671576	-3.20128
O	2.78493	0.843416	0.769633	H	1.27787	-3.00855	2.05296
H	-0.098792	3.33907	2.45789	H	1.08238	-4.10993	0.676579
H	0.004397	3.83431	0.778901	H	2.37176	-4.3802	1.8678
H	0.173738	1.34541	0.186686	H	3.32598	-1.38396	2.07307
H	1.31207	0.405827	2.65271	H	4.40417	-2.77483	1.89545
H	-0.286606	1.03245	3.02184	H	4.48342	-1.42229	0.750542
H	0.304887	-0.976842	0.756794	H	2.2496	3.76093	2.26719
H	-2.15129	-1.88271	3.95445	H	2.5421	2.1797	3.02066
H	-1.72612	-0.170474	3.82698	H	3.75948	2.88026	1.94545
H	-3.14724	-0.801706	2.98627	H	2.48195	0.403104	-0.043662
H	-2.10802	1.90845	1.87195	-	-	-	-
Supplementary Table 16 │ Atomic coordinates (Å) of (14R*, 15S*)-colleterpenol-6 obtained at the B3LYP/6-31G(d) level of theory in the gas phase.
C	1.31263	2.27935	1.40617	H	1.67734	-0.755747	4.25966
C	2.50956	2.09047	0.518755	H	3.75304	-0.87586	1.57301
C	2.79358	2.65974	-0.660244	H	4.42328	-2.9983	0.571091
C	3.98328	2.16971	-1.45661	H	2.83648	-3.70686	0.795485
C	3.59541	1.11491	-2.52707	H	3.16483	-3.28423	-1.55353
C	3.0082	-0.139843	-1.93221	H	1.87695	-2.23278	-0.95537
C	3.6841	-1.2112	-1.49143	H	1.9246	-0.152195	-1.82426
C	2.95745	-2.40763	-0.919503	H	2.87255	1.55761	-3.22403
C	3.34903	-2.775	0.534261	H	4.48797	0.884381	-3.12084
C	3.02824	-1.6887	1.52421	H	4.71947	1.71514	-0.783954
C	1.93976	-1.59595	2.30325	H	4.4791	3.01294	-1.95785
C	1.73366	-0.40618	3.21769	H	5.49871	-2.29881	-1.92714
C	0.443255	0.379987	2.90286	H	5.65439	-0.545568	-2.14145
C	0.458742	0.974523	1.48247	H	5.61631	-1.24523	-0.522461
C	-0.960734	1.10345	0.877837	H	1.08379	-3.53673	1.80135
C	-1.87324	2.00294	1.73868	H	0.525442	-2.85401	3.33918
C	-3.27135	2.30414	1.15807	H	-0.068224	-2.19296	1.81627
C	-4.05476	1.06019	0.840012	H	-1.98965	1.51364	2.71185
C	-4.70109	0.744453	-0.293644	H	-1.36794	2.9592	1.92533
C	-5.35688	-0.611268	-0.433962	H	-3.81604	2.89847	1.90708
C	-4.88726	-1.41526	-1.67558	H	-3.17469	2.9441	0.275973
C	-3.39081	-1.45885	-1.88091	H	-4.05703	0.317222	1.63845
C	-2.50527	-2.26007	-1.26835	H	-5.15727	-1.19823	0.469569
C	1.96873	3.73117	-1.32526	H	-6.44946	-0.495739	-0.503059
C	5.18829	-1.32278	-1.53101	H	-5.29555	-2.42983	-1.59044
C	0.819521	-2.6069	2.31031	H	-5.34526	-0.982139	-2.57241
C	-0.891048	1.57535	-0.580701	H	-2.99613	-0.760857	-2.61944
C	-4.8303	1.6586	-1.48597	H	-4.45381	2.66523	-1.29357
C	-2.87604	-3.25021	-0.19464	H	-4.29313	1.26081	-2.35651
C	-1.03564	-2.20223	-1.60155	H	-5.88363	1.74793	-1.78386
O	-1.46058	-0.249439	0.89577	H	-0.828889	-1.48555	-2.40292
H	0.319547	1.17679	3.64765	H	-0.45808	-1.90197	-0.720243
H	-0.415417	-0.287595	3.00996	H	-0.666772	-3.18676	-1.9196
H	0.943487	0.231932	0.839352	H	-3.95608	-3.33942	-0.052273
H	0.70443	3.12569	1.07442	H	-2.47674	-4.24639	-0.425921
H	1.65253	2.53734	2.41849	H	-2.43168	-2.94652	0.762632
H	3.19455	1.31624	0.863769	H	-0.147868	0.988976	-1.12936
H	1.15901	4.10047	-0.69241	H	-1.85971	1.44363	-1.07346
H	2.59876	4.58925	-1.5952	H	-0.620724	2.63139	-0.660533
H	1.52023	3.36658	-2.25987	H	-2.22913	-0.291814	0.301008
H	2.60269	0.261369	3.15855	-	-	-	-
Supplementary Table 17 │ Atomic coordinates (Å) of (14R*, 15S*)-colleterpenol-7 obtained at the B3LYP/6-31G(d) level of theory in the gas phase.
C	-3.04582	-0.567831	-1.21694	H	-4.08271	0.153916	2.70153
C	-2.08188	0.212061	-2.06787	H	-1.61387	1.96417	1.03595
C	-2.00221	1.5392	-2.24549	H	-0.163204	3.12263	2.91948
C	-0.899409	2.11896	-3.10624	H	0.520648	1.54086	3.22551
C	-0.004242	3.1497	-2.37449	H	1.93271	2.92783	1.74757
C	0.552425	2.59628	-1.09346	H	1.47424	1.4124	0.977892
C	0.537589	3.14445	0.13029	H	0.992841	1.60373	-1.18577
C	1.08441	2.37828	1.31496	H	0.813553	3.42851	-3.0558
C	0.052631	2.15232	2.44662	H	-0.574203	4.06584	-2.19281
C	-1.23946	1.5479	1.97018	H	-1.332	2.61422	-3.98901
C	-1.99182	0.604816	2.55747	H	-0.271159	1.30151	-3.48115
C	-3.30154	0.175131	1.92808	H	-0.280029	5.08066	-0.448992
C	-3.24764	-1.21182	1.25284	H	-0.908647	4.4475	1.07836
C	-2.34892	-1.23914	0.002179	H	0.722565	5.10201	1.00777
C	-1.81903	-2.66742	-0.317594	H	-0.643044	0.169502	4.21503
C	-0.779134	-3.14273	0.728242	H	-2.36037	0.194647	4.64056
C	0.338267	-2.14002	1.11104	H	-1.6991	-1.17237	3.75366
C	1.01243	-1.42616	-0.039917	H	-1.28902	-3.44326	1.65195
C	1.87595	-1.95385	-0.923098	H	-0.328647	-4.05239	0.315183
C	2.48281	-1.10513	-2.01489	H	-0.07555	-1.37839	1.77884
C	3.94185	-0.675657	-1.70322	H	1.08555	-2.68996	1.69986
C	4.04013	0.298509	-0.561327	H	0.747543	-0.378393	-0.163233
C	4.28984	0.020991	0.726887	H	2.47884	-1.66281	-2.96189
C	-2.94372	2.54816	-1.63898	H	1.87641	-0.20583	-2.17222
C	-0.014303	4.51308	0.444938	H	4.5452	-1.57016	-1.51301
C	-1.64337	-0.081012	3.85473	H	4.3589	-0.212565	-2.60652
C	-2.94371	-3.70049	-0.41244	H	3.85499	1.34068	-0.824325
C	2.28664	-3.40513	-0.902361	H	1.67631	-3.98071	-1.61133
C	4.5155	-1.36551	1.27235	H	3.33317	-3.52959	-1.20313
C	4.36429	1.11654	1.75991	H	2.16036	-3.86038	0.083923
O	-1.20834	-2.69129	-1.62031	H	5.34669	1.12317	2.25245
H	-4.26719	-1.51506	0.982787	H	4.19567	2.10316	1.31959
H	-2.89849	-1.9465	1.9882	H	3.6184	0.965911	2.55256
H	-1.47749	-0.620617	0.232987	H	5.44949	-1.4118	1.84855
H	-3.5239	-1.34059	-1.83071	H	3.70513	-1.63658	1.96276
H	-3.84968	0.080146	-0.854867	H	4.55596	-2.13285	0.497606
H	-1.33939	-0.405098	-2.56907	H	-2.52143	-4.67166	-0.688736
H	-3.8065	2.0861	-1.15405	H	-3.47463	-3.80833	0.537367
H	-2.43087	3.1634	-0.888497	H	-3.66483	-3.41873	-1.1856
H	-3.3207	3.238	-2.40642	H	-0.379578	-2.18684	-1.54446
H	-3.61349	0.924418	1.19176	-	-	-	-
Supplementary Table 18 │ Atomic coordinates (Å) of (14R*, 15S*)-colleterpenol-8 obtained at the B3LYP/6-31G(d) level of theory in the gas phase.
C	-2.17178	0.056253	2.3977	H	-4.65658	-2.35141	0.229969
C	-1.03629	-0.922556	2.52152	H	-1.21661	-2.88462	0.164576
C	0.247499	-0.661083	2.8092	H	-0.435347	-4.27122	-1.78648
C	1.26942	-1.77776	2.78134	H	-1.19123	-3.15981	-2.91486
C	2.19816	-1.72619	1.53928	H	1.14934	-2.64659	-2.90194
C	1.42738	-1.72665	0.251903	H	0.324471	-1.31981	-2.08675
C	1.49944	-2.57381	-0.784821	H	0.70088	-0.921593	0.176226
C	0.600365	-2.37584	-1.98933	H	2.8091	-0.813129	1.58388
C	-0.702987	-3.21483	-1.93716	H	2.90087	-2.5641	1.58997
C	-1.62966	-2.77976	-0.836965	H	0.755852	-2.74629	2.78904
C	-2.86901	-2.27442	-0.941882	H	1.89829	-1.73656	3.68243
C	-3.65767	-1.89596	0.29644	H	2.94133	-3.96319	0.078918
C	-3.83984	-0.374856	0.492598	H	1.85924	-4.6729	-1.12808
C	-2.55589	0.363797	0.914189	H	3.17525	-3.62349	-1.6429
C	-2.63171	1.89679	0.650224	H	-4.499	-2.6952	-2.2875
C	-2.78795	2.23025	-0.853952	H	-3.9429	-1.02875	-2.3489
C	-1.83895	1.50421	-1.83689	H	-2.9895	-2.29578	-3.12225
C	-0.367892	1.6123	-1.50193	H	-3.81949	2.03316	-1.1694
C	0.441373	2.65922	-1.73791	H	-2.63792	3.31277	-0.944556
C	1.89604	2.67954	-1.31405	H	-2.10249	0.442514	-1.87915
C	2.35795	1.50521	-0.440979	H	-2.03366	1.906	-2.83907
C	3.76603	1.66667	0.054668	H	0.053999	0.746014	-1.0004
C	4.79742	0.820897	-0.090036	H	2.5286	2.73606	-2.21293
C	0.782427	0.71221	3.13587	H	2.08328	3.62302	-0.778068
C	2.41789	-3.76647	-0.859403	H	1.68291	1.43495	0.423664
C	-3.59938	-2.06562	-2.24648	H	2.24297	0.569114	-0.990846
C	-3.76939	2.55827	1.43069	H	3.9512	2.59295	0.602353
C	-0.021425	3.92137	-2.4206	H	0.684057	4.21714	-3.20782
C	4.73652	-0.501555	-0.812135	H	-1.01196	3.82188	-2.87054
C	6.15157	1.15236	0.487395	H	-0.061122	4.75341	-1.70467
O	-1.43558	2.53033	1.14262	H	6.46899	0.388389	1.21077
H	-4.61165	-0.211863	1.25529	H	6.92031	1.17395	-0.297737
H	-4.24082	0.050215	-0.434202	H	6.15443	2.12242	0.993853
H	-1.73969	-0.013135	0.288677	H	5.43684	-0.50936	-1.65896
H	-1.91075	0.989435	2.89751	H	5.04843	-1.31566	-0.143894
H	-3.05149	-0.34468	2.91931	H	3.74142	-0.7498	-1.18334
H	-1.28857	-1.96125	2.30662	H	-3.64114	2.40325	2.50601
H	1.74589	0.8851	2.64047	H	-3.76512	3.63677	1.24418
H	0.102928	1.51149	2.83329	H	-4.74291	2.15626	1.13481
H	0.971794	0.807268	4.21476	H	-0.733713	2.35603	0.491653
H	-3.18214	-2.32381	1.18512	-	-	-	-
Supplementary Table 19 │ Atomic coordinates (Å) of (14R*, 15S*)-colleterpenol-9 obtained at the B3LYP/6-31G(d) level of theory in the gas phase.
C	1.39569	1.73112	1.85511	H	1.41325	-1.97842	3.71759
C	2.66738	1.75608	1.05645	H	3.74372	-1.39206	1.30726
C	3.08684	2.65112	0.152142	H	4.49857	-3.15248	-0.212376
C	4.32889	2.35886	-0.662297	H	2.89816	-3.85528	-0.329241
C	4.00179	1.69001	-2.02395	H	3.40115	-2.78454	-2.42182
C	3.34092	0.343337	-1.87119	H	2.08982	-1.89559	-1.63647
C	3.95613	-0.839811	-1.72745	H	2.2526	0.349335	-1.83715
C	3.16154	-2.11813	-1.57822	H	3.3449	2.35263	-2.60172
C	3.43149	-2.90103	-0.267849	H	4.93171	1.60534	-2.5989
C	3.02764	-2.13878	0.964158	H	4.99147	1.68735	-0.104408
C	1.87289	-2.24409	1.63897	H	4.88934	3.28544	-0.849782
C	1.57862	-1.35337	2.82714	H	5.77066	-1.83111	-2.35316
C	0.329609	-0.469202	2.62194	H	5.98325	-0.101019	-2.02851
C	0.496935	0.518257	1.45298	H	5.81347	-1.24314	-0.695164
C	-0.854015	0.920916	0.810634	H	0.373572	-3.70938	2.15004
C	-1.82082	1.51871	1.85396	H	-0.080329	-2.63184	0.831865
C	-3.10992	2.15743	1.30414	H	1.06623	-3.94294	0.534791
C	-3.99441	1.2254	0.515928	H	-2.08433	0.717613	2.55354
C	-4.57684	1.45519	-0.672097	H	-1.29126	2.28295	2.43733
C	-5.5536	0.484425	-1.31437	H	-3.68274	2.5247	2.1695
C	-5.42378	-1.00415	-0.951635	H	-2.85432	3.04514	0.719045
C	-4.156	-1.60509	-1.49463	H	-4.20479	0.280525	1.0164
C	-3.26465	-2.39656	-0.879951	H	-6.57418	0.826413	-1.08259
C	2.37164	3.93034	-0.197837	H	-5.46439	0.577325	-2.4065
C	5.45621	-1.00195	-1.70547	H	-5.51134	-1.14528	0.129679
C	0.759186	-3.18902	1.26305	H	-6.28861	-1.52264	-1.39225
C	-0.636112	1.85495	-0.388041	H	-3.96106	-1.35319	-2.53928
C	-4.39778	2.72135	-1.47351	H	-5.37305	3.18074	-1.68494
C	-3.36595	-2.84932	0.554004	H	-3.77826	3.47064	-0.978168
C	-2.03184	-2.8721	-1.60894	H	-3.94435	2.49576	-2.4484
O	-1.37894	-0.323272	0.313167	H	-1.92178	-3.96238	-1.53717
H	0.124689	0.077407	3.55148	H	-2.05847	-2.59924	-2.66878
H	-0.535591	-1.11123	2.43745	H	-1.13582	-2.42352	-1.16406
H	1.01329	-0.023348	0.652312	H	-4.28826	-2.52552	1.04222
H	0.849257	2.67277	1.75489	H	-3.32116	-3.94474	0.61506
H	1.64343	1.64511	2.92197	H	-2.51917	-2.45589	1.12769
H	3.28669	0.869635	1.18845	H	-0.345908	2.86498	-0.086806
H	1.50809	4.125	0.441514	H	0.146793	1.45166	-1.03727
H	3.05271	4.78738	-0.109342	H	-1.55609	1.93678	-0.97547
H	2.01939	3.9177	-1.2386	H	-2.21648	-0.144766	-0.149725
H	2.45096	-0.723966	3.04361	-	-	-	-
Supplementary Table 20 │ Conformational analysis of the B3LYP/6-31G(d) optimized conformers of (14R*, 15R*)-colleterpenol (3) in the gas phase (T=298.15 K)
Conformer	E (Hartree)a	C (Hartree)b	G (kcal/mol)c	ΔG (kcal/mol)d	Populatione
(14R*,15R*)-3-1	-1248.27	0.664119	-782872	0	0.2665
(14R*,15R*)-3-2	-1248.26	0.659583	-782872	0.108765	0.2218
(14R*,15R*)-3-3	-1248.27	0.662641	-782872	0.333071	0.1518
(14R*,15R*)-3-4	-1248.27	0.66409	-782872	0.691166	0.0829
(14R*,15R*)-3-5	-1248.26	0.660213	-782871	0.989881	0.0501
(14R*,15R*)-3-6	-1248.27	0.661524	-782871	1.01526	0.048
(14R*,15R*)-3-7	-1248.27	0.661401	-782871	1.08403	0.0427
(14R*,15R*)-3-8	-1248.27	0.662173	-782871	1.14227	0.0387
(14R*,15R*)-3-9	-1248.27	0.664471	-782871	1.25893	0.0318
(14R*,15R*)-3-10	-1248.26	0.661539	-782871	1.37382	0.0262
(14R*,15R*)-3-11	-1248.27	0.664422	-782871	1.51482	0.0206
(14R*,15R*)-3-12	-1248.27	0.663344	-782871	1.56952	0.0188
aElectronic energy obtained at M06-2X-D3/6-311+G(2d, p) level of theory; bThermal correction to Gibbs free energy obtained at B3LYP-D3BJ/6-31G(d) level of theory; cGibbs free energy (E + C); dThe relative Gibbs free energy; eThe Boltzmann distribution of each conformer.
Supplementary Table 21 │ Atomic coordinates (Å) of (14R*, 15R*)-colleterpenol-1 obtained at the B3LYP/6-31G(d) level of theory in the gas phase.
C	1.43549	2.65062	0.755843	H	0.354715	0.423081	4.21171
C	2.6806	1.8344	0.547975	H	2.46701	-1.10132	2.0652
C	3.47311	1.78419	-0.533489	H	2.21419	-3.58423	1.97614
C	4.65214	0.836256	-0.563521	H	0.527602	-3.44853	1.52068
C	4.45858	-0.373326	-1.51579	H	1.94626	-4.01834	-0.403902
C	3.25413	-1.20105	-1.15874	H	1.10397	-2.4894	-0.659788
C	3.21476	-2.28712	-0.373437	H	2.30684	-0.840926	-1.55659
C	1.89773	-2.9683	-0.077152	H	4.35705	-0.010415	-2.5466
C	1.50077	-2.95776	1.42132	H	5.37452	-0.974067	-1.49441
C	1.49043	-1.58377	2.03147	H	4.83691	0.450216	0.445423
C	0.45115	-0.898013	2.53197	H	5.55746	1.37897	-0.873943
C	0.655029	0.469399	3.15375	H	4.45683	-3.98317	0.112613
C	-0.16293	1.5915	2.4805	H	5.36503	-2.47189	-0.072046
C	0.163573	1.7773	0.987184	H	4.39597	-2.75913	1.37465
C	-1.067	2.28717	0.181741	H	-1.42719	-1.28654	3.51946
C	-0.80769	2.29172	-1.34225	H	-1.58776	-0.780957	1.84455
C	-0.099504	1.04529	-1.91865	H	-1.06929	-2.42905	2.21431
C	-0.724168	-0.288568	-1.57629	H	-1.7862	2.41365	-1.82247
C	-1.73762	-0.898611	-2.21395	H	-0.217387	3.1737	-1.61796
C	-2.19758	-2.27915	-1.80341	H	-0.0501	1.16807	-3.00754
C	-3.66388	-2.35702	-1.30793	H	0.936222	1.0346	-1.56641
C	-3.85336	-1.76655	0.061288	H	-0.278957	-0.814103	-0.732615
C	-4.49056	-0.637246	0.4061	H	-2.09396	-2.9488	-2.67048
C	3.27844	2.60254	-1.78572	H	-1.53542	-2.67176	-1.02176
C	4.42542	-2.8991	0.285709	H	-4.32523	-1.88888	-2.04364
C	-0.975571	-1.38552	2.5231	H	-3.94701	-3.41828	-1.2758
C	-1.51504	3.67579	0.638721	H	-3.39862	-2.34712	0.865363
C	-2.45726	-0.287298	-3.38983	H	-3.46391	0.045105	-3.10851
C	-5.14161	0.313534	-0.565556	H	-1.93156	0.580333	-3.79571
C	-4.57491	-0.202551	1.84783	H	-2.5808	-1.02207	-4.19579
O	-2.19598	1.43578	0.451786	H	-5.62168	-0.08319	2.15976
H	0.007678	2.52843	3.02574	H	-4.09823	-0.923557	2.51887
H	-1.22666	1.36039	2.58042	H	-4.08024	0.767022	1.97566
H	0.382157	0.779745	0.595376	H	-6.16624	0.550577	-0.250595
H	1.28513	3.3173	-0.095802	H	-4.58028	1.25604	-0.577856
H	1.57199	3.30807	1.62612	H	-5.18565	-0.074294	-1.58604
H	2.94397	1.18027	1.37767	H	-0.705089	4.40648	0.550471
H	3.10659	1.95806	-2.65778	H	-2.35945	4.01615	0.030434
H	2.43752	3.29627	-1.72087	H	-1.8422	3.64332	1.68195
H	4.18094	3.18894	-2.00531	H	-2.08751	0.606387	-0.047215
H	1.72186	0.720018	3.14798	-	-	-	-
Supplementary Table 22 │ Atomic coordinates (Å) of (14R*, 15R*)-colleterpenol-2 obtained at the B3LYP/6-31G(d) level of theory in the gas phase.
C	-1.39864	-0.781432	2.29854	H	-1.07452	3.38379	2.55618
C	-2.73146	-1.01968	1.64972	H	-3.64548	2.1247	0.737163
C	-3.27797	-2.16235	1.21376	H	-4.41088	3.1591	-1.33326
C	-4.57106	-2.11476	0.427744	H	-2.7877	3.61729	-1.80768
C	-4.33288	-2.04302	-1.10407	H	-3.52033	1.85204	-3.26144
C	-3.59111	-0.799866	-1.52551	H	-2.20216	1.24019	-2.2549
C	-4.12532	0.394639	-1.82017	H	-2.50609	-0.884972	-1.55443
C	-3.25114	1.55707	-2.23477	H	-3.76481	-2.92706	-1.42096
C	-3.36821	2.81607	-1.33809	H	-5.30493	-2.10838	-1.60714
C	-2.90862	2.57969	0.074775	H	-5.15498	-1.23519	0.722089
C	-1.68867	2.82153	0.578225	H	-5.1845	-2.99936	0.648554
C	-1.35432	2.46885	2.01228	H	-5.92901	1.21692	-2.67868
C	-0.184739	1.46755	2.12331	H	-6.20894	-0.228364	-1.69087
C	-0.491846	0.134945	1.41701	H	-5.86098	1.32161	-0.923311
C	0.783232	-0.561099	0.874794	H	0.179663	2.60272	-0.467607
C	0.379686	-1.77299	0.005889	H	-0.869691	3.85098	-1.15925
C	1.53206	-2.63402	-0.548102	H	-0.002677	4.1503	0.35748
C	2.48071	-1.88313	-1.44112	H	-0.285757	-2.43065	0.571002
C	3.8178	-1.79383	-1.35794	H	-0.209839	-1.37607	-0.82997
C	4.59137	-0.972809	-2.36525	H	2.06237	-3.11743	0.277687
C	5.37378	0.20801	-1.74178	H	1.07392	-3.44829	-1.12963
C	4.47764	1.20244	-1.05883	H	1.99469	-1.34499	-2.2563
C	4.49367	1.60278	0.222616	H	5.31068	-1.61852	-2.89075
C	-2.66684	-3.53132	1.36741	H	3.90306	-0.582398	-3.12481
C	-5.60656	0.679138	-1.7771	H	6.1386	-0.174701	-1.05963
C	-0.543608	3.39119	-0.223173	H	5.91741	0.713033	-2.55343
C	1.76413	-0.939159	1.99168	H	3.72688	1.65437	-1.71013
C	4.65493	-2.47303	-0.302498	H	5.48046	-3.02794	-0.76798
C	5.44201	1.08715	1.27531	H	5.11331	-1.7413	0.374464
C	3.53909	2.65975	0.719269	H	4.08466	-3.17624	0.307723
O	1.38892	0.432388	0.028566	H	2.82102	2.95627	-0.048882
H	0.036329	1.29374	3.18451	H	2.97042	2.30101	1.58505
H	0.707408	1.91486	1.68068	H	4.09187	3.55185	1.04633
H	-1.05961	0.384296	0.513232	H	6.00016	1.91642	1.73038
H	-0.895875	-1.72438	2.53198	H	4.88161	0.607273	2.08949
H	-1.55683	-0.28577	3.26618	H	6.16851	0.366186	0.894467
H	-3.28778	-0.105049	1.44707	H	1.35834	-1.72082	2.64332
H	-1.74006	-3.52499	1.94581	H	2.70497	-1.31023	1.57271
H	-3.368	-4.21144	1.86978	H	1.99506	-0.064507	2.60655
H	-2.44678	-3.97965	0.388278	H	2.26774	0.113936	-0.241291
H	-2.2449	2.06699	2.51214	-	-	-	-
Supplementary Table 23 │ Atomic coordinates (Å) of (14R*, 15R*)-colleterpenol-3 obtained at the B3LYP/6-31G(d) level of theory in the gas phase.
C	-1.08938	2.52853	-1.33565	H	0.192718	-0.39001	-4.01504
C	-2.34323	1.81329	-0.907565	H	-2.34078	-1.2902	-2.0249
C	-3.10907	2.05201	0.168586	H	-1.13264	-3.84337	-1.19909
C	-4.34922	1.2226	0.438069	H	-1.08872	-2.78143	0.190822
C	-4.10906	0.023922	1.39701	H	-3.57648	-3.48739	-1.44484
C	-3.3773	-1.09772	0.714108	H	-3.12611	-4.23315	0.067467
C	-3.89377	-2.25087	0.263478	H	-2.33139	-0.892238	0.508278
C	-3.07339	-3.28318	-0.485971	H	-3.52993	0.370227	2.26448
C	-1.60395	-2.95137	-0.763398	H	-5.07502	-0.311327	1.7866
C	-1.42174	-1.7664	-1.68632	H	-4.75625	0.8308	-0.500781
C	-0.257444	-1.25914	-2.11263	H	-5.12159	1.86929	0.876798
C	-0.213937	-0.068458	-3.04346	H	-5.41371	-3.6306	0.931019
C	0.665181	1.09071	-2.53663	H	-5.93124	-1.93883	0.994894
C	0.22022	1.68899	-1.18971	H	-5.8156	-2.78106	-0.555775
C	1.38642	2.47892	-0.516907	H	1.65155	-1.15343	-1.08693
C	1.00706	3.05378	0.868199	H	0.984184	-2.78683	-1.19226
C	0.452665	2.05421	1.90345	H	1.69456	-2.01069	-2.61769
C	1.50158	1.12082	2.44365	H	1.91506	3.51726	1.27459
C	1.50595	-0.221615	2.4932	H	0.284865	3.867	0.741778
C	2.67255	-0.948774	3.12762	H	0.058328	2.64289	2.74477
C	3.47345	-1.83672	2.15131	H	-0.402553	1.51345	1.49107
C	3.99782	-1.05526	0.973231	H	2.36903	1.63335	2.864
C	4.30737	-1.52581	-0.244276	H	3.35318	-0.214578	3.57541
C	-2.84738	3.12428	1.19636	H	2.30487	-1.58051	3.94937
C	-5.33834	-2.65765	0.426241	H	4.30188	-2.29261	2.71409
C	1.07888	-1.83706	-1.72445	H	2.84805	-2.67185	1.81503
C	1.88715	3.61963	-1.40517	H	4.14331	0.010697	1.14896
C	0.403824	-1.09686	1.95833	H	-0.020546	-1.71949	2.75753
C	4.22078	-2.98117	-0.627362	H	-0.411402	-0.527776	1.5098
C	4.80551	-0.608105	-1.33186	H	0.787005	-1.78235	1.19379
O	2.51872	1.60481	-0.367518	H	5.83043	-0.86942	-1.63124
H	0.671309	1.87668	-3.30225	H	4.18147	-0.704483	-2.2307
H	1.69779	0.744233	-2.43779	H	4.77783	0.439245	-1.02334
H	0.00257	0.846097	-0.521915	H	3.75496	-3.60071	0.14294
H	-0.999394	3.47003	-0.790283	H	3.65518	-3.1087	-1.55842
H	-1.19762	2.81517	-2.39084	H	5.22571	-3.38494	-0.814868
H	-2.65692	1.00067	-1.56084	H	2.31449	3.22608	-2.33072
H	-1.92626	3.68059	1.01834	H	1.07567	4.30897	-1.66017
H	-3.67782	3.84312	1.21963	H	2.67013	4.18153	-0.886071
H	-2.78349	2.69148	2.20371	H	2.29849	0.93423	0.302307
H	-1.23402	0.283104	-3.23958	-	-	-	-
Supplementary Table 24 │ Atomic coordinates (Å) of (14R*, 15R*)-colleterpenol-4 obtained at the B3LYP/6-31G(d) level of theory in the gas phase.
C	1.7077	-2.4563	-1.09864	H	-0.0445	-0.029951	-4.12856
C	2.85212	-1.49818	-0.917443	H	2.04597	1.52774	-1.96851
C	3.7344	-1.43098	0.091022	H	1.44141	3.93155	-1.55935
C	4.77826	-0.335148	0.110832	H	-0.134192	3.47039	-0.946217
C	4.54909	0.729986	1.21507	H	1.425	4.04115	0.869788
C	3.20563	1.39699	1.10116	H	0.848682	2.38024	1.01377
C	2.91301	2.54568	0.474637	H	2.37696	0.850448	1.54823
C	1.4851	3.04024	0.415547	H	4.63575	0.254525	2.20051
C	0.905729	3.13745	-1.0188	H	5.36318	1.46086	1.15763
C	1.02123	1.85878	-1.80144	H	4.7906	0.175557	-0.858725
C	0.041497	1.09597	-2.31115	H	5.77599	-0.775188	0.258299
C	0.370324	-0.146263	-3.11568	H	3.84352	4.45595	0.098905
C	-0.200743	-1.45019	-2.5184	H	4.95804	3.08492	-0.048257
C	0.316216	-1.75029	-1.09897	H	3.76952	3.40846	-1.31252
C	-0.738657	-2.50719	-0.239839	H	-1.9041	0.622633	-1.50446
C	-0.317198	-2.60669	1.24603	H	-1.63195	2.35514	-1.70293
C	0.260736	-1.32116	1.88371	H	-1.94527	1.3305	-3.11262
C	-0.587436	-0.081719	1.71719	H	-1.21156	-2.91772	1.79932
C	-1.61488	0.314417	2.48705	H	0.419941	-3.40854	1.37357
C	-2.36619	1.58801	2.17247	H	0.430952	-1.52659	2.94742
C	-3.87795	1.37927	1.90185	H	1.24515	-1.12314	1.44954
C	-4.13878	0.405159	0.786487	H	-0.329227	0.554006	0.871099
C	-4.55928	0.670187	-0.460264	H	-2.26246	2.28604	3.01711
C	3.77144	-2.37217	1.26923	H	-1.91536	2.07008	1.29721
C	3.93059	3.41041	-0.226116	H	-4.35632	1.01426	2.82105
C	-1.43038	1.37631	-2.14329	H	-4.32584	2.35589	1.69436
C	-1.03809	-3.90053	-0.793337	H	-3.93684	-0.638117	1.02793
C	-2.10222	-0.459897	3.68467	H	-2.25042	0.206249	4.54459
C	-4.88321	2.04768	-0.979681	H	-3.07337	-0.929786	3.48129
C	-4.75158	-0.439353	-1.46454	H	-1.41137	-1.25253	3.98137
O	-1.99912	-1.81418	-0.311721	H	-5.8091	-0.527214	-1.75167
H	0.036856	-2.28129	-3.19453	H	-4.19289	-0.228295	-2.38616
H	-1.29073	-1.37515	-2.48372	H	-4.40265	-1.39988	-1.07957
H	0.450973	-0.779818	-0.61368	H	-5.92257	2.0917	-1.33299
H	1.7405	-3.22455	-0.323006	H	-4.74627	2.83664	-0.23675
H	1.82847	-2.99245	-2.05046	H	-4.25109	2.28724	-1.84479
H	2.94707	-0.746177	-1.69918	H	-1.46914	-3.82367	-1.79583
H	4.7637	-2.83419	1.36122	H	-0.132795	-4.51275	-0.849641
H	3.58873	-1.83769	2.21071	H	-1.76422	-4.40979	-0.151459
H	3.0339	-3.17421	1.20044	H	-1.92904	-1.0051	0.223945
H	1.45657	-0.227706	-3.23616	-	-	-	-
Supplementary Table 25 │ Atomic coordinates (Å) of (14R*, 15R*)-colleterpenol-5 obtained at the B3LYP/6-31G(d) level of theory in the gas phase.
C	1.67173	-0.667397	-2.24677	H	1.12235	3.47109	-2.60007
C	2.83033	-1.10943	-1.39691	H	3.68773	2.37255	-0.677697
C	3.24208	-2.34742	-1.09394	H	3.82848	3.96537	1.47304
C	4.38027	-2.56804	-0.106756	H	2.40555	3.10349	2.02708
C	4.13694	-1.96415	1.29991	H	5.17606	1.94097	1.42947
C	4.41898	-0.489251	1.38776	H	4.42408	2.15893	3.00572
C	3.66019	0.498318	1.88667	H	5.40652	-0.211888	1.01119
C	4.21323	1.90814	1.95428	H	3.11671	-2.20085	1.61785
C	3.28975	3.00888	1.38947	H	4.81153	-2.47829	2.0022
C	2.89085	2.75933	-0.039806	H	5.32149	-2.16466	-0.506453
C	1.68292	2.9412	-0.593555	H	4.54357	-3.64634	0.008444
C	1.42995	2.57503	-2.04033	H	1.5238	0.805889	1.81177
C	0.326229	1.50627	-2.19556	H	1.98978	-0.73993	2.5271
C	0.669171	0.208865	-1.4414	H	2.19081	0.760833	3.44341
C	-0.595008	-0.537208	-0.940612	H	0.739452	3.92583	1.1074
C	-0.186444	-1.77168	-0.108829	H	-0.060271	4.1978	-0.446111
C	-1.33523	-2.63607	0.448092	H	-0.227343	2.63797	0.359007
C	-2.26777	-1.89868	1.36845	H	0.452893	-2.42081	-0.710771
C	-3.60719	-1.82165	1.31661	H	0.431887	-1.41055	0.720622
C	-4.36362	-1.00557	2.34071	H	-1.88059	-3.10397	-0.376726
C	-5.18221	0.157763	1.73059	H	-0.870064	-3.46219	1.0073
C	-4.32342	1.14702	0.993744	H	-1.76682	-1.35693	2.17201
C	-4.39788	1.52475	-0.292557	H	-5.05725	-1.65728	2.89276
C	2.63202	-3.61184	-1.64362	H	-3.6588	-0.59834	3.0758
C	2.27215	0.311694	2.44404	H	-5.97025	-0.243516	1.08665
C	0.477586	3.45458	0.157454	H	-5.69753	0.67168	2.55499
C	-1.5517	-0.907736	-2.08125	H	-3.54684	1.61285	1.60354
C	-4.46191	-2.50852	0.280395	H	-3.90089	-3.21381	-0.335994
C	-5.39137	0.988487	-1.29216	H	-5.27672	-3.0637	0.764134
C	-3.47017	2.57529	-0.849893	H	-4.9352	-1.78231	-0.392112
O	-1.23195	0.423952	-0.077957	H	-2.72793	2.89697	-0.115997
H	0.176706	1.30022	-3.26362	H	-2.93019	2.19832	-1.72675
H	-0.613276	1.91101	-1.81312	H	-4.04087	3.45457	-1.18085
H	1.17678	0.511148	-0.519401	H	-6.08518	0.258835	-0.86956
H	1.15977	-1.51202	-2.71868	H	-5.98529	1.80654	-1.72168
H	2.06189	-0.0606	-3.07583	H	-4.86743	0.512323	-2.13233
H	3.35758	-0.28062	-0.927872	H	-2.4854	-1.3206	-1.68518
H	3.39612	-4.22122	-2.14566	H	-1.80418	-0.024722	-2.67469
H	2.22398	-4.23322	-0.833335	H	-1.11295	-1.65791	-2.74862
H	1.83091	-3.42783	-2.36337	H	-2.10498	0.079005	0.177837
H	2.36281	2.22247	-2.49854	-	-	-	-
Supplementary Table 26 │ Atomic coordinates (Å) of (14R*, 15R*)-colleterpenol-6 obtained at the B3LYP/6-31G(d) level of theory in the gas phase.
C	0.964537	2.75701	0.736854	H	0.584699	0.379449	4.15941
C	2.25804	2.12308	0.298184	H	2.94704	-0.639155	2.06664
C	2.83521	2.17689	-0.912689	H	2.06254	-3.43562	1.97184
C	4.16169	1.49103	-1.17381	H	1.6807	-2.73934	0.412465
C	4.03235	0.078088	-1.80655	H	4.42947	-2.71956	1.75529
C	3.58558	-0.9426	-0.797871	H	3.92352	-3.85039	0.525816
C	4.33233	-1.88668	-0.205654	H	2.55565	-0.829905	-0.474327
C	3.78694	-2.81217	0.864794	H	3.31121	0.121669	-2.63495
C	2.32839	-2.61599	1.28972	H	4.9941	-0.195398	-2.25088
C	2.07491	-1.28302	1.95931	H	4.72979	1.3951	-0.241867
C	0.90287	-0.829345	2.42301	H	4.7586	2.11992	-1.84901
C	0.796977	0.52515	3.08859	H	6.40358	-1.97186	0.386197
C	-0.317083	1.42442	2.52088	H	5.95057	-3.18217	-0.806815
C	-0.193487	1.74996	1.02082	H	6.18302	-1.49931	-1.30382
C	-1.56862	2.21611	0.446394	H	-1.09678	-1.13051	1.67133
C	-1.5256	2.51327	-1.07033	H	-0.216937	-2.63899	1.97508
C	-0.952743	1.40552	-1.97657	H	-0.86272	-1.68429	3.32128
C	-1.8457	0.199607	-2.09319	H	-2.5579	2.72665	-1.37649
C	-1.55054	-1.09249	-1.87295	H	-0.962625	3.43621	-1.24607
C	-2.59771	-2.15935	-2.10252	H	-0.834335	1.83687	-2.98168
C	-3.14491	-2.81431	-0.807652	H	0.053378	1.1316	-1.65041
C	-3.74719	-1.82232	0.157222	H	-2.85996	0.425635	-2.42812
C	-4.92983	-1.20211	0.032323	H	-3.43821	-1.72524	-2.6541
C	2.26647	2.89739	-2.11012	H	-2.17413	-2.95204	-2.73696
C	5.78936	-2.1367	-0.509898	H	-3.88204	-3.57174	-1.10329
C	-0.377451	-1.62064	2.33778	H	-2.33756	-3.36016	-0.305922
C	-2.09708	3.45525	1.17435	H	-3.13977	-1.56663	1.0231
C	-0.206139	-1.59075	-1.41318	H	-0.311915	-2.24841	-0.543441
C	-5.88261	-1.44416	-1.111	H	0.2771	-2.18605	-2.19994
C	-5.39442	-0.185771	1.0433	H	0.47664	-0.787199	-1.13534
O	-2.54722	1.1934	0.698222	H	-5.56919	0.785861	0.563092
H	-0.327331	2.35884	3.09616	H	-6.34576	-0.493998	1.49937
H	-1.28539	0.945457	2.68992	H	-4.6545	-0.027916	1.83082
H	0.044547	0.81367	0.502808	H	-6.89219	-1.65681	-0.734885
H	0.649675	3.49193	-0.005904	H	-5.96903	-0.546497	-1.7393
H	1.153	3.33192	1.65427	H	-5.58006	-2.27432	-1.75421
H	2.78121	1.55701	1.06722	H	-2.30723	3.22437	2.22167
H	1.29046	3.3479	-1.92414	H	-1.37479	4.27752	1.13597
H	2.94931	3.69265	-2.43918	H	-3.03075	3.78992	0.711222
H	2.15582	2.21184	-2.96098	H	-2.43012	0.483032	0.042345
H	1.76614	1.03513	3.03563	-	-	-	-
Supplementary Table 27 │ Atomic coordinates (Å) of (14R*, 15R*)-colleterpenol-7 obtained at the B3LYP/6-31G(d) level of theory in the gas phase.
C	1.17694	2.66915	0.785057	H	0.580773	0.200646	4.09543
C	2.48896	2.00019	0.478274	H	2.89976	-0.905222	2.02131
C	3.16657	2.00315	-0.679897	H	3.11976	-3.35543	1.98838
C	4.5068	1.30744	-0.778578	H	1.4366	-3.58599	1.56475
C	4.52747	0.081624	-1.72579	H	2.95105	-3.98514	-0.345689
C	3.55304	-0.982396	-1.30113	H	1.77684	-2.71302	-0.679917
C	3.78503	-2.01069	-0.472676	H	2.53743	-0.859408	-1.67413
C	2.66633	-2.95247	-0.092295	H	4.29383	0.406051	-2.74761
C	2.29164	-2.91987	1.41114	H	5.55123	-0.307865	-1.75723
C	2.01873	-1.54251	1.94952	H	4.82071	0.976023	0.217758
C	0.857787	-1.024	2.37716	H	5.26147	2.02694	-1.13178
C	0.819368	0.343182	3.02935	H	5.40581	-3.34845	0.016801
C	-0.224241	1.32109	2.46129	H	5.92459	-1.67148	-0.232816
C	-0.032712	1.70397	0.982682	H	5.08424	-2.13467	1.24893
C	-1.35935	2.2756	0.387303	H	-0.393923	-2.75303	1.92837
C	-1.2574	2.59267	-1.12345	H	-0.933555	-1.78485	3.31216
C	-0.796906	1.44084	-2.03909	H	-1.16908	-1.18224	1.67928
C	-1.83312	0.360867	-2.19875	H	-2.25468	2.92172	-1.44296
C	-1.72826	-0.958243	-1.96722	H	-0.594391	3.45074	-1.27573
C	-2.89706	-1.87135	-2.26311	H	-0.601494	1.87086	-3.03248
C	-3.46398	-2.62795	-1.03509	H	0.159923	1.03927	-1.6956
C	-3.82066	-1.73476	0.128792	H	-2.7921	0.722055	-2.57527
C	-4.86992	-0.903761	0.212324	H	-3.70093	-1.28231	-2.71685
C	2.69604	2.66597	-1.95085	H	-2.59084	-2.61847	-3.01139
C	5.12188	-2.29764	0.163407	H	-4.33979	-3.197	-1.37304
C	-0.469659	-1.73509	2.31743	H	-2.7351	-3.3748	-0.700212
C	-1.80827	3.54031	1.12539	H	-3.13811	-1.76083	0.976143
C	-0.485695	-1.63074	-1.44835	H	-0.712487	-2.26502	-0.584492
C	-5.8982	-0.746981	-0.878886	H	-0.055185	-2.28885	-2.2159
C	-5.08659	-0.033208	1.42283	H	0.286693	-0.926123	-1.13686
O	-2.42033	1.33143	0.602154	H	-5.03414	1.02708	1.14881
H	-0.202893	2.23016	3.07581	H	-6.07713	-0.21384	1.86312
H	-1.22349	0.89332	2.57858	H	-4.324	-0.206051	2.18645
H	0.181913	0.780054	0.431605	H	-6.91378	-0.811483	-0.466769
H	0.950678	3.3921	-0.000434	H	-5.81494	0.243824	-1.34709
H	1.29391	3.26104	1.70366	H	-5.80492	-1.49886	-1.6667
H	2.94421	1.4615	1.30703	H	-2.04453	3.31201	2.16781
H	1.81195	3.29023	-1.80715	H	-1.03174	4.31159	1.10402
H	2.44527	1.91891	-2.71588	H	-2.71208	3.94348	0.657511
H	3.48879	3.29479	-2.37749	H	-2.33573	0.607575	-0.043769
H	1.81889	0.790508	3.00338	-	-	-	-
Supplementary Table 28 │ Atomic coordinates (Å) of (14R*, 15R*)-colleterpenol-8 obtained at the B3LYP/6-31G(d) level of theory in the gas phase.
C	1.91109	-1.11617	2.06805	H	5.48672	0.721431	0.925202
C	1.06308	0.121843	2.1639	H	2.792	2.68449	0.748645
C	-0.270823	0.218812	2.26553	H	2.61897	4.3558	-1.0165
C	-0.929383	1.58037	2.23928	H	3.22768	3.26108	-2.24092
C	-1.5586	1.92296	0.86316	H	0.863886	3.62604	-2.61112
C	-0.535646	1.99733	-0.236444	H	1.137	1.93545	-2.17348
C	0.117715	3.08191	-0.676637	H	-0.277618	1.04652	-0.694082
C	1.14291	2.95876	-1.78084	H	-2.30305	1.16026	0.607385
C	2.58969	3.31068	-1.35236	H	-2.10334	2.86935	0.960855
C	3.12111	2.42547	-0.257698	H	-0.193565	2.35549	2.48198
C	3.92494	1.3594	-0.38948	H	-1.71631	1.62829	3.00591
C	4.39789	0.590208	0.827389	H	0.804584	4.81448	0.417995
C	4.11389	-0.92308	0.76212	H	-0.251504	5.19314	-0.93711
C	2.61235	-1.25627	0.679448	H	-0.931511	4.53358	0.562128
C	2.36452	-2.62848	0.002775	H	5.50643	0.653808	-1.67753
C	0.866943	-2.96281	-0.15524	H	3.95146	-0.128607	-1.94695
C	0.022312	-1.8682	-0.812254	H	4.22158	1.51572	-2.54229
C	-1.40716	-2.29953	-1.02508	H	0.797539	-3.883	-0.755829
C	-2.32609	-1.69172	-1.78829	H	0.437002	-3.22171	0.81962
C	-3.73041	-2.23821	-1.89145	H	0.044248	-0.976856	-0.176511
C	-4.82464	-1.26191	-1.40779	H	0.496567	-1.57827	-1.75787
C	-4.69689	-0.917748	0.050458	H	-1.71825	-3.18925	-0.475012
C	-4.87076	0.273739	0.64184	H	-3.94571	-2.49499	-2.93977
C	-1.2227	-0.947667	2.35329	H	-3.80398	-3.17026	-1.31717
C	-0.085404	4.47115	-0.126214	H	-4.81614	-0.361669	-2.03032
C	4.42337	0.83393	-1.71299	H	-5.80054	-1.7404	-1.58322
C	3.07313	-3.77489	0.734833	H	-4.4642	-1.76684	0.695678
C	-2.04805	-0.437765	-2.57859	H	-2.47365	0.444722	-2.08334
C	-5.21482	1.54964	-0.084366	H	-0.978077	-0.251799	-2.70176
C	-4.7678	0.41715	2.14014	H	-2.50197	-0.493985	-3.57673
O	2.9372	-2.4769	-1.3155	H	-5.71956	0.763871	2.56673
H	4.55489	-1.40129	1.64624	H	-4.5027	-0.528269	2.62248
H	4.62311	-1.34306	-0.108998	H	-4.01183	1.16394	2.41593
H	2.16521	-0.520481	0.003414	H	-4.50258	2.34367	0.173911
H	1.31286	-2.00295	2.28947	H	-5.21768	1.44026	-1.17105
H	2.68504	-1.08076	2.84707	H	-6.20805	1.90949	0.218413
H	1.61882	1.05572	2.08811	H	2.87039	-4.73229	0.237472
H	-0.713961	-1.91324	2.38944	H	4.15492	-3.61932	0.74489
H	-1.84844	-0.863869	3.25203	H	2.72499	-3.86221	1.76981
H	-1.90599	-0.966935	1.49489	H	2.82848	-3.32422	-1.77565
H	3.95356	1.02179	1.73256	-	-	-	-
Supplementary Table 29 │ Atomic coordinates (Å) of (14R*, 15R*)-colleterpenol-9 obtained at the B3LYP/6-31G(d) level of theory in the gas phase.
C	1.56277	2.69446	0.058907	H	0.335795	1.29948	3.96793
C	2.85236	1.94302	0.256648	H	2.34075	-0.691574	1.99145
C	3.66833	1.44765	-0.687713	H	0.826155	-3.19156	2.43167
C	4.97195	0.776183	-0.31158	H	0.485852	-2.63156	0.809945
C	5.07073	-0.72761	-0.678646	H	3.2539	-3.16097	2.00777
C	4.29256	-1.60287	0.26097	H	2.4086	-4.17449	0.838365
C	3.20321	-2.34842	0.024686	H	4.68146	-1.60592	1.2814
C	2.56735	-3.13339	1.15317	H	4.76788	-0.877901	-1.71922
C	1.2163	-2.55282	1.62698	H	6.13073	-1.01406	-0.625897
C	1.34659	-1.12196	2.0921	H	5.15005	0.887947	0.764978
C	0.375534	-0.331626	2.57002	H	5.79248	1.30259	-0.82211
C	0.66864	1.10607	2.93735	H	1.47252	-2.13861	-1.25299
C	-0.035154	2.12471	2.01018	H	3.00285	-1.86761	-2.09006
C	0.285509	1.92977	0.514469	H	2.50074	-3.50822	-1.6501
C	-0.940857	2.2524	-0.391765	H	-1.43758	-0.558443	3.71768
C	-0.71539	1.80192	-1.85412	H	-1.70388	-0.229761	2.01096
C	-0.107365	0.394424	-2.04685	H	-1.18469	-1.843	2.52038
C	-0.831873	-0.736093	-1.3518	H	-1.69302	1.84816	-2.34936
C	-1.87941	-1.43607	-1.82031	H	-0.073715	2.52368	-2.37348
C	-2.44919	-2.6018	-1.04479	H	-0.057376	0.201267	-3.12519
C	-3.92149	-2.4241	-0.594534	H	0.927781	0.401378	-1.69362
C	-4.0699	-1.46145	0.550532	H	-0.438938	-1.01671	-0.375602
C	-4.59353	-0.226313	0.546348	H	-2.39046	-3.49883	-1.67949
C	3.42027	1.54888	-2.17366	H	-1.82846	-2.79873	-0.162196
C	2.51842	-2.46261	-1.31276	H	-4.53475	-2.13056	-1.45224
C	-1.05786	-0.773639	2.70959	H	-4.29315	-3.40814	-0.277174
C	-1.30855	3.7362	-0.351673	H	-3.68603	-1.83594	1.50034
C	-2.53915	-1.14437	-3.14462	H	-3.51181	-0.658611	-3.00064
C	-5.13556	0.473052	-0.67355	H	-1.93867	-0.484339	-3.77528
C	-4.65047	0.595816	1.80968	H	-2.72729	-2.07216	-3.69973
O	-2.10797	1.57952	0.116491	H	-5.68507	0.883344	2.04278
H	0.236641	3.13832	2.3316	H	-4.24543	0.050972	2.66814
H	-1.11537	2.03044	2.14785	H	-4.07276	1.51843	1.68293
H	0.485773	0.864456	0.376893	H	-5.2067	-0.178595	-1.54753
H	1.46695	2.97379	-0.992426	H	-6.13469	0.882876	-0.475944
H	1.61615	3.64198	0.613136	H	-4.48286	1.31844	-0.924666
H	3.15761	1.80503	1.29338	H	-2.16173	3.92817	-1.01042
H	2.56793	2.18289	-2.42514	H	-1.59354	4.02747	0.663781
H	4.30405	1.95464	-2.68403	H	-0.472072	4.36461	-0.671748
H	3.2312	0.562008	-2.61499	H	-2.07064	0.642878	-0.146856
H	1.75198	1.26849	2.92317	-	-	-	-
Supplementary Table 30 │ Atomic coordinates (Å) of (14R*, 15R*)-colleterpenol-10 obtained at the B3LYP/6-31G(d) level of theory in the gas phase.
C	3.14313	-1.21604	-0.029606	H	2.14096	-1.31942	4.01654
C	2.09904	-2.1703	-0.538419	H	0.017988	-2.91288	2.05677
C	1.78453	-2.46678	-1.80833	H	-2.34875	-2.90218	2.51374
C	0.633856	-3.40378	-2.10736	H	-2.35794	-1.21761	2.99228
C	-0.68818	-2.66642	-2.44885	H	-3.53321	-1.50281	0.882458
C	-1.24498	-1.88776	-1.28377	H	-2.12614	-0.468631	0.665219
C	-1.96243	-2.38791	-0.267045	H	-1.0069	-0.826557	-1.25608
C	-2.43263	-1.49977	0.8593	H	-0.517859	-1.98818	-3.29398
C	-1.93419	-1.91697	2.26315	H	-1.4133	-3.41162	-2.79909
C	-0.435374	-1.97602	2.38125	H	0.448736	-4.05426	-1.24546
C	0.389342	-1.01879	2.83142	H	0.89767	-4.05615	-2.95202
C	1.87811	-1.2752	2.94798	H	-3.40688	-3.94405	0.12182
C	2.76487	-0.199215	2.29687	H	-2.18827	-4.39476	-1.08405
C	2.53532	-0.030603	0.785312	H	-1.77101	-4.34677	0.630211
C	3.01487	1.36859	0.301384	H	-1.15828	0.448117	3.27945
C	2.7399	1.61211	-1.19948	H	0.296855	0.575605	4.28591
C	1.32608	1.26605	-1.71784	H	0.338402	1.12631	2.61955
C	0.176016	1.90154	-0.965622	H	2.94499	2.67422	-1.37847
C	-0.228965	3.18059	-1.04972	H	3.46534	1.05441	-1.8031
C	-1.38922	3.73792	-0.24753	H	1.2848	1.55391	-2.77612
C	-2.2989	2.72457	0.459444	H	1.19251	0.181576	-1.69275
C	-3.06344	1.8606	-0.514055	H	-0.369527	1.23275	-0.304022
C	-4.22854	1.23396	-0.302954	H	-0.985913	4.44513	0.493431
C	2.477	-1.9059	-3.02505	H	-2.00649	4.35057	-0.921459
C	-2.34925	-3.84164	-0.155525	H	-1.6959	2.1042	1.14009
C	-0.070324	0.347444	3.27594	H	-2.98852	3.27901	1.10577
C	4.50286	1.59452	0.579628	H	-2.58873	1.72637	-1.48485
C	0.449096	4.19865	-1.93207	H	0.891735	5.00138	-1.32699
C	-4.99259	1.28675	0.994459	H	1.24257	3.76784	-2.54552
C	-4.84748	0.370232	-1.3721	H	-0.280292	4.67537	-2.60006
O	2.33454	2.38085	1.06986	H	-4.93347	-0.671021	-1.03191
H	3.81557	-0.455412	2.48371	H	-5.8645	0.706389	-1.61761
H	2.58641	0.761241	2.78749	H	-4.25241	0.372715	-2.2901
H	1.45065	-0.04385	0.623495	H	-6.03047	1.60395	0.824796
H	3.74888	-0.84056	-0.857275	H	-5.04282	0.288411	1.45068
H	3.84101	-1.76355	0.61943	H	-4.54554	1.96247	1.72736
H	1.50125	-2.64292	0.239227	H	4.69174	1.6134	1.65617
H	2.93133	-2.71334	-3.61539	H	5.11664	0.806323	0.131275
H	3.26228	-1.18742	-2.78171	H	4.8182	2.55808	0.16668
H	1.76079	-1.40137	-3.68729	H	1.45284	2.49079	0.672702
H	2.11154	-2.26449	2.5354	-	-	-	-
Supplementary Table 31 │ Atomic coordinates (Å) of (14R*, 15R*)-colleterpenol-11 obtained at the B3LYP/6-31G(d) level of theory in the gas phase.
C	-3.22863	0.420352	-0.869458	H	-3.49983	0.438492	3.35719
C	-2.43912	1.6964	-0.956298	H	-1.17123	2.4568	2.06474
C	-1.80063	2.2142	-2.0165	H	0.876663	2.76543	3.38964
C	-1.00162	3.49089	-1.86971	H	1.13909	1.04078	3.54227
C	0.532667	3.26576	-1.84473	H	2.71071	2.06477	1.95803
C	0.97647	2.40873	-0.688586	H	1.73628	0.826839	1.17818
C	1.28977	2.82328	0.548367	H	1.00767	1.33769	-0.877777
C	1.69208	1.8295	1.61312	H	0.8472	2.79696	-2.78554
C	0.76905	1.81004	2.85705	H	1.02111	4.24675	-1.81693
C	-0.685606	1.60224	2.53645	H	-1.28616	3.99882	-0.941342
C	-1.44499	0.519781	2.76623	H	-1.2382	4.17471	-2.69812
C	-2.92233	0.52879	2.42426	H	2.19894	4.53706	1.49177
C	-3.35873	-0.614451	1.48551	H	1.12404	4.9577	0.145755
C	-2.61988	-0.606586	0.136016	H	0.453807	4.45104	1.69781
C	-2.48782	-2.03786	-0.460195	H	-1.01313	-1.58809	2.65349
C	-1.59551	-2.06448	-1.72368	H	0.106627	-0.696856	3.6964
C	-0.266147	-1.27688	-1.64275	H	-1.54191	-1.05317	4.24065
C	0.591056	-1.5563	-0.428063	H	-1.38644	-3.1209	-1.92835
C	1.34162	-2.6481	-0.205782	H	-2.15712	-1.68903	-2.58725
C	2.16991	-2.78327	1.04957	H	0.301556	-1.49076	-2.55839
C	3.68082	-2.51858	0.805043	H	-0.489031	-0.206785	-1.66337
C	4.00343	-1.06321	0.600762	H	0.58942	-0.78763	0.342502
C	4.10062	-0.395158	-0.558225	H	1.80755	-2.08824	1.81614
C	-1.78083	1.60463	-3.39601	H	2.05472	-3.79816	1.45545
C	1.26499	4.2675	0.980701	H	4.23551	-2.88471	1.67808
C	-0.93447	-0.763512	3.37236	H	4.01927	-3.12273	-0.044135
C	-3.84964	-2.65787	-0.775777	H	4.14992	-0.493219	1.51903
C	1.41314	-3.80725	-1.16851	H	2.43158	-4.20731	-1.23543
C	3.89295	-1.01325	-1.91694	H	0.771729	-4.6293	-0.823
C	4.43755	1.07448	-0.582485	H	1.08893	-3.53694	-2.17698
O	-1.9064	-2.90997	0.528904	H	5.32982	1.2605	-1.19625
H	-4.442	-0.543517	1.32507	H	3.61957	1.66205	-1.01787
H	-3.17728	-1.5718	1.98059	H	4.62756	1.4633	0.422303
H	-1.59659	-0.281677	0.3491	H	3.71668	-2.08952	-1.87741
H	-3.32303	-0.029141	-1.86038	H	3.02795	-0.554717	-2.41476
H	-4.25492	0.654012	-0.553109	H	4.76169	-0.83048	-2.56394
H	-2.35774	2.2455	-0.019128	H	-4.43086	-2.78539	0.141969
H	-2.37029	0.688543	-3.47081	H	-4.42286	-2.03239	-1.46741
H	-2.17122	2.31612	-4.13624	H	-3.71523	-3.64551	-1.2286
H	-0.755864	1.36299	-3.70711	H	-0.954304	-2.70751	0.55203
H	-3.19014	1.49944	1.98981	-	-	-	-
Supplementary Table 32 │ Atomic coordinates (Å) of (14R*, 15R*)-colleterpenol-12 obtained at the B3LYP/6-31G(d) level of theory in the gas phase.
C	1.37289	2.68326	0.759336	H	0.709245	0.37874	4.21211
C	2.6991	2.04524	0.451176	H	2.87095	-0.900434	1.93094
C	3.3631	2.02671	-0.713446	H	2.95896	-3.40644	1.87838
C	4.65314	1.2485	-0.839442	H	1.23868	-3.49963	1.5521
C	4.53964	0.009478	-1.76474	H	2.54083	-3.88813	-0.484661
C	3.46844	-0.94425	-1.31198	H	1.5197	-2.45877	-0.651747
C	3.61282	-2.03068	-0.539748	H	2.45606	-0.680926	-1.61644
C	2.40579	-2.85031	-0.143081	H	4.3212	0.342264	-2.78788
C	2.12785	-2.88535	1.38117	H	5.51876	-0.480046	-1.80553
C	1.97527	-1.51871	1.98714	H	4.97579	0.909398	0.15162
C	0.892291	-0.976565	2.56524	H	5.44533	1.90302	-1.23343
C	0.947323	0.424956	3.13853	H	5.78852	-1.98112	-0.420008
C	-0.044424	1.40275	2.47569	H	4.97995	-2.3903	1.09457
C	0.23648	1.63413	0.976595	H	5.06873	-3.58538	-0.193223
C	-1.06743	1.95311	0.194871	H	-0.811362	-1.60378	3.72768
C	-0.836431	2.01042	-1.331	H	-1.19023	-1.15598	2.06423
C	-0.443499	0.677944	-2.01014	H	-0.418964	-2.71173	2.40224
C	-1.64009	-0.142716	-2.41148	H	-1.75797	2.38416	-1.80046
C	-2.0614	-1.31822	-1.92074	H	-0.074868	2.76558	-1.54142
C	-3.32309	-1.95514	-2.45916	H	0.124139	0.918624	-2.91957
C	-4.48372	-1.98877	-1.43407	H	0.238653	0.11344	-1.37035
C	-4.87115	-0.613974	-0.967966	H	-2.24069	0.308817	-3.20403
C	-4.89762	-0.13329	0.285041	H	-3.65464	-1.40921	-3.35088
C	2.89349	2.70278	-1.97819	H	-3.11399	-2.98674	-2.77765
C	4.93406	-2.51338	0.004245	H	-5.34627	-2.46701	-1.92075
C	-0.446583	-1.65929	2.69296	H	-4.21536	-2.63186	-0.591316
C	-1.70363	3.26958	0.662255	H	-5.15733	0.068507	-1.77106
C	-1.37039	-2.07211	-0.816341	H	-2.05346	-2.24712	0.022099
C	-4.52186	-0.912905	1.5192	H	-1.04112	-3.05902	-1.1697
C	-5.30502	1.2935	0.559114	H	-0.506961	-1.54194	-0.416493
O	-1.96218	0.871108	0.51827	H	-6.1752	1.33442	1.22848
H	-0.00935	2.35894	3.01313	H	-4.48943	1.82903	1.06058
H	-1.05719	1.01305	2.59897	H	-5.55851	1.83057	-0.360789
H	0.58634	0.678793	0.573186	H	-3.66905	-0.431383	2.01208
H	1.10139	3.38342	-0.033974	H	-5.35203	-0.918396	2.23836
H	1.46863	3.29126	1.66895	H	-4.25218	-1.9505	1.31135
H	3.14418	1.49279	1.27777	H	-1.9327	3.22359	1.73059
H	2.12079	3.45281	-1.79651	H	-1.04209	4.1256	0.487348
H	3.72973	3.20025	-2.48598	H	-2.64047	3.44933	0.123006
H	2.48251	1.9738	-2.69018	H	-2.53157	0.671766	-0.243613
H	1.96924	0.814668	3.06557	-	-	-	-
PART two: conformer sets for random conformational amplitudes DP4+ probability analysis
Supplementary Table 33 │ Atomic coordinates (Å) of (14R*,15S*)-colleterpenol-1 obtained at the B3LYP/6-31G(d) level of theory in the gas phase.
C	-0.265968	1.25032	2.35186	H	-2.93477	3.81544	0.608393
C	-1.32276	0.178494	2.42672	H	-3.61023	0.50858	0.337423
C	-1.1271	-1.14887	2.41059	H	-5.19736	0.111894	-1.58569
C	-2.29404	-2.09752	2.58464	H	-4.00071	0.689534	-2.72754
C	-2.51443	-3.07723	1.40419	H	-4.07332	-1.7489	-2.74053
C	-2.60342	-2.3556	0.091664	H	-2.49373	-1.1882	-2.18921
C	-3.68598	-2.09277	-0.652902	H	-1.65916	-1.94333	-0.256118
C	-3.54923	-1.25752	-1.90758	H	-1.68029	-3.79119	1.36929
C	-4.11408	0.178231	-1.76665	H	-3.4136	-3.66788	1.60699
C	-3.49241	0.962955	-0.64493	H	-3.21229	-1.51643	2.72914
C	-2.85203	2.14147	-0.700644	H	-2.14396	-2.69341	3.49841
C	-2.42212	2.84149	0.574029	H	-5.13014	-3.1603	0.58077
C	-0.912845	3.12046	0.715474	H	-5.74247	-1.67025	-0.143352
C	-0.021538	1.88626	0.950077	H	-5.52865	-3.10035	-1.14505
C	1.49844	2.20379	0.763107	H	-1.52354	3.09009	-2.124
C	1.82807	2.81112	-0.620272	H	-2.96861	2.40185	-2.86348
C	1.3537	2.02096	-1.85798	H	-3.06962	3.90149	-1.92728
C	2.16181	0.78042	-2.1266	H	1.41998	3.82595	-0.672457
C	1.75783	-0.499892	-2.16686	H	2.91936	2.92035	-0.666103
C	2.74546	-1.59624	-2.49752	H	0.288713	1.79168	-1.77624
C	2.97519	-2.6173	-1.35426	H	1.45575	2.68476	-2.72887
C	3.37611	-1.9658	-0.054223	H	3.21768	0.973121	-2.3252
C	4.58233	-1.46619	0.251839	H	2.39429	-2.14402	-3.38516
C	0.227712	-1.79044	2.24787	H	3.70755	-1.144	-2.76102
C	-5.08674	-2.53461	-0.31351	H	2.06086	-3.20196	-1.19934
C	-2.59488	2.91144	-1.9732	H	3.73653	-3.33206	-1.69067
C	2.01907	3.15948	1.84182	H	2.58774	-1.85748	0.687061
C	0.352437	-0.959605	-1.88282	H	-0.356859	-0.140374	-1.75203
C	5.77011	-1.52527	-0.674803	H	-0.017453	-1.60495	-2.69041
C	4.83453	-0.777853	1.56859	H	0.325824	-1.56242	-0.966768
O	2.25724	0.996018	0.949242	H	5.65103	-1.26782	2.11735
H	-0.775489	3.81534	1.55397	H	5.13413	0.266079	1.40891
H	-0.583404	3.66315	-0.176177	H	3.94134	-0.763286	2.19693
H	-0.278232	1.12794	0.201162	H	6.05142	-0.516081	-1.00694
H	0.681766	0.836923	2.6997	H	6.64656	-1.93597	-0.155992
H	-0.532819	2.04973	3.05667	H	5.58951	-2.1322	-1.56561
H	-2.35007	0.521115	2.54278	H	1.50027	4.12243	1.80748
H	0.234193	-2.48147	1.39413	H	3.08843	3.33461	1.68842
H	1.01785	-1.05663	2.08098	H	1.89087	2.73111	2.83911
H	0.488889	-2.39257	3.12951	H	2.23054	0.477386	0.125869
H	-2.7816	2.27975	1.44051	-	-	-	-
Supplementary Table 34 │ Atomic coordinates (Å) of (14R*,15S*)-colleterpenol-2 obtained at the B3LYP/6-31G(d) level of theory in the gas phase.
C	-0.336672	0.832472	2.26921	H	-3.10597	3.69193	1.14768
C	-0.394778	-0.639861	1.97462	H	-3.63736	0.453508	0.279003
C	-1.40021	-1.49608	2.20839	H	-5.04626	0.272303	-1.84322
C	-1.26255	-2.94739	1.79977	H	-3.76147	1.03435	-2.7598
C	-2.34037	-3.4142	0.791002	H	-3.75013	-1.40327	-3.04412
C	-2.40078	-2.49822	-0.398149	H	-2.23541	-0.839858	-2.33084
C	-3.47594	-1.95253	-0.982671	H	-1.42581	-2.22284	-0.796699
C	-3.30398	-0.98064	-2.13065	H	-2.08923	-4.43799	0.475249
C	-3.95479	0.403304	-1.88706	H	-3.3116	-3.47878	1.29139
C	-3.49298	1.0583	-0.615742	H	-1.31901	-3.59637	2.68696
C	-2.93966	2.26853	-0.446749	H	-0.27069	-3.10217	1.35789
C	-2.57437	2.75068	0.942175	H	-5.3829	-1.34412	-0.148508
C	-1.06566	2.99835	1.14692	H	-5.50047	-2.5229	-1.44832
C	-0.228212	1.71538	0.988663	H	-4.9787	-3.03765	0.161145
C	1.24247	1.99465	0.57773	H	-3.03774	4.23076	-1.33569
C	1.33814	2.52619	-0.871022	H	-1.55681	3.35515	-1.70527
C	0.964896	1.53191	-1.99368	H	-3.05788	2.91865	-2.52407
C	2.10545	0.628626	-2.38234	H	0.710198	3.41956	-0.951469
C	2.2307	-0.694439	-2.19696	H	2.36723	2.87449	-1.04146
C	3.4781	-1.41381	-2.65894	H	0.07446	0.962137	-1.71608
C	4.32902	-1.99118	-1.50118	H	0.682353	2.11959	-2.87821
C	4.80489	-0.925505	-0.554553	H	2.93329	1.14386	-2.87402
C	4.58521	-0.821744	0.765524	H	3.20134	-2.24185	-3.328
C	-2.71626	-1.13423	2.84798	H	4.09899	-0.72696	-3.24742
C	-4.90107	-2.23416	-0.574164	H	3.76205	-2.76464	-0.975369
C	-2.63898	3.23379	-1.56635	H	5.19723	-2.4988	-1.94625
C	1.92504	3.00029	1.5176	H	5.39791	-0.138778	-1.02588
C	1.19669	-1.55065	-1.51665	H	0.867697	-2.3628	-2.17939
C	3.77699	-1.79192	1.58856	H	1.60913	-2.02091	-0.616521
C	5.13447	0.342635	1.55244	H	0.321862	-0.983922	-1.20054
O	1.91924	0.7331	0.69739	H	5.70592	1.03069	0.920736
H	-0.908882	3.42455	2.14617	H	4.31353	0.900291	2.01995
H	-0.740836	3.76912	0.439256	H	5.7914	-0.002339	2.36253
H	-0.674836	1.13623	0.174365	H	4.37295	-2.17425	2.42815
H	0.525738	1.03373	2.91728	H	2.9087	-1.27597	2.01469
H	-1.21859	1.14315	2.83718	H	3.41622	-2.64978	1.0169
H	0.494991	-1.02365	1.48347	H	2.98672	3.08243	1.26006
H	-2.9475	-1.81584	3.67808	H	1.47879	3.9978	1.44348
H	-2.73557	-0.114402	3.23834	H	1.85797	2.66968	2.55828
H	-3.53792	-1.22855	2.12583	H	2.62205	0.665349	0.030211
H	-2.92999	2.02394	1.68142	-	-	-	-
Supplementary Table 35 │ Atomic coordinates (Å) of (14R*,15S*)-colleterpenol-3 obtained at the B3LYP/6-31G(d) level of theory in the gas phase.
C	-1.36741	-2.49545	0.854311	H	-1.66426	0.001015	4.29445
C	-2.73502	-2.14921	0.32713	H	-3.46979	0.879977	1.47263
C	-3.17102	-2.2382	-0.938302	H	-2.95345	3.72753	1.44882
C	-4.58354	-1.84582	-1.30855	H	-1.70738	3.05637	0.41871
C	-4.67819	-0.559191	-2.17426	H	-4.73932	2.77932	0.098721
C	-4.59878	0.696836	-1.35371	H	-3.62668	3.67381	-0.93412
C	-3.57102	1.54378	-1.19975	H	-5.51173	0.922025	-0.799176
C	-3.72545	2.76647	-0.31934	H	-3.90889	-0.583475	-2.95283
C	-2.70292	2.85165	0.832007	H	-5.64374	-0.569885	-2.69768
C	-2.6677	1.59181	1.6628	H	-5.18659	-1.70714	-0.40324
C	-1.71792	1.25167	2.54391	H	-5.04091	-2.67293	-1.87112
C	-1.717	-0.108854	3.20121	H	-1.46779	1.12478	-1.07902
C	-0.514624	-0.965963	2.74463	H	-2.20579	0.562825	-2.58151
C	-0.509622	-1.24706	1.22682	H	-1.888	2.29103	-2.33123
C	0.928582	-1.28179	0.64613	H	0.367743	1.76121	2.38035
C	1.77845	-2.39994	1.28551	H	-0.69744	3.17025	2.54056
C	3.17548	-2.6243	0.669466	H	-0.349306	2.15086	3.94709
C	4.05729	-1.40507	0.693297	H	1.88918	-2.16217	2.34935
C	4.7008	-0.821535	-0.331206	H	1.22698	-3.34734	1.22935
C	5.54194	0.415456	-0.107121	H	3.66248	-3.42265	1.24938
C	5.04245	1.66482	-0.873939	H	3.06958	-3.01337	-0.347369
C	3.70618	2.15455	-0.391029	H	4.1708	-0.950969	1.67895
C	2.55544	2.27279	-1.073	H	5.57924	0.64694	0.964386
C	-2.32825	-2.72673	-2.09349	H	6.57581	0.213217	-0.424485
C	-2.21959	1.36591	-1.84094	H	5.78494	2.46254	-0.727695
C	-0.540451	2.13843	2.86578	H	5.0299	1.45824	-1.94831
C	0.896911	-1.3888	-0.885897	H	3.69505	2.46575	0.655458
C	4.6622	-1.32029	-1.75515	H	5.67839	-1.37777	-2.16682
C	2.36498	1.88298	-2.51666	H	4.20849	-2.30852	-1.84886
C	1.31731	2.82952	-0.415433	H	4.10074	-0.63583	-2.40341
O	1.46798	0.005612	0.995835	H	1.51483	3.16489	0.606136
H	-0.515466	-1.91019	3.30397	H	0.91986	3.67794	-0.989287
H	0.404135	-0.440579	3.01628	H	0.53205	2.06775	-0.363973
H	-0.963943	-0.378168	0.739414	H	3.26844	1.48443	-2.9833
H	-0.838325	-3.11198	0.123919	H	1.57557	1.1247	-2.60341
H	-1.48012	-3.12568	1.74658	H	2.03288	2.74652	-3.10846
H	-3.43615	-1.76498	1.06794	H	0.629308	-2.39041	-1.23312
H	-1.93415	-1.89113	-2.68748	H	0.17252	-0.678655	-1.29675
H	-1.47143	-3.32145	-1.77097	H	1.87932	-1.15053	-1.30334
H	-2.92648	-3.34413	-2.77507	H	2.29451	0.139977	0.501106
H	-2.6566	-0.629638	2.98043	-	-	-	-
Supplementary Table 36 │ Atomic coordinates (Å) of (14R*,15S*)-colleterpenol-4 obtained at the B3LYP/6-31G(d) level of theory in the gas phase.
C	1.24801	2.45185	1.10455	H	1.71266	-0.163339	4.34883
C	2.47712	2.16286	0.290703	H	3.70266	-0.658944	1.63944
C	2.77393	2.5429	-0.959426	H	4.36192	-2.93875	1.00297
C	4.00927	1.98987	-1.63537	H	2.74475	-3.56373	1.26025
C	3.69397	0.804586	-2.58637	H	3.19121	-3.45034	-1.11421
C	3.07713	-0.371001	-1.87288	H	1.88946	-2.32991	-0.703436
C	3.72585	-1.38641	-1.28402	H	1.99005	-0.3647	-1.80457
C	2.96637	-2.50171	-0.601391	H	3.01237	1.14752	-3.3752
C	3.297	-2.68968	0.900906	H	4.62209	0.513124	-3.09185
C	2.98651	-1.47584	1.73185	H	4.72042	1.63915	-0.87883
C	1.92491	-1.27814	2.52812	H	4.51197	2.77844	-2.21349
C	1.74308	0.032154	3.26636	H	5.72733	-0.798345	-1.91337
C	0.444949	0.769021	2.87241	H	5.61642	-1.34129	-0.238159
C	0.426776	1.15319	1.38128	H	5.54477	-2.52246	-1.54028
C	-1.00293	1.1691	0.786493	H	-0.096419	-1.93981	2.21587
C	-1.91238	2.18994	1.50188	H	1.06163	-3.27208	2.3445
C	-3.31448	2.39318	0.89048	H	0.566065	-2.37771	3.7917
C	-4.13537	1.13413	0.818957	H	-2.01899	1.86095	2.54167
C	-4.74012	0.592685	-0.251082	H	-1.41043	3.16544	1.5298
C	-5.51193	-0.701946	-0.124145	H	-3.84229	3.12341	1.52214
C	-4.9502	-1.85444	-0.992565	H	-3.22126	2.85874	-0.094825
C	-3.57024	-2.28119	-0.576005	H	-4.23114	0.605374	1.76867
C	-2.433	-2.26256	-1.28994	H	-5.52681	-1.02026	0.925382
C	1.92318	3.44934	-1.8121	H	-6.55822	-0.532904	-0.419703
C	5.22911	-1.51093	-1.25178	H	-5.63349	-2.70997	-0.892065
C	0.813257	-2.27888	2.7261	H	-4.97874	-1.56703	-2.0479
C	-0.947858	1.40128	-0.730839	H	-3.50733	-2.66125	0.445694
C	-4.71714	1.19353	-1.63531	H	-5.72741	1.20157	-2.06479
C	-2.31435	-1.76465	-2.70784	H	-4.34083	2.21807	-1.64854
C	-1.13722	-2.76258	-0.701643	H	-4.09198	0.602719	-2.31612
O	-1.48662	-0.164458	1.02726	H	-1.27415	-3.16445	0.305655
H	0.338035	1.66458	3.4981	H	-0.699926	-3.54738	-1.33388
H	-0.409771	0.125121	3.09305	H	-0.405615	-1.94974	-0.631509
H	0.917421	0.335383	0.842175	H	-1.60353	-0.929021	-2.75957
H	0.62697	3.20895	0.618204	H	-1.91486	-2.55247	-3.3603
H	1.54853	2.88982	2.0662	H	-3.26269	-1.42771	-3.13188
H	3.18173	1.48854	0.77694	H	-0.194028	0.746559	-1.17995
H	2.52429	4.2765	-2.21275	H	-1.91332	1.17241	-1.19129
H	1.5149	2.91175	-2.67896	H	-0.696318	2.43415	-0.985475
H	1.08257	3.88266	-1.26626	H	-2.30746	-0.289727	0.520461
H	2.61058	0.680261	3.08911	-	-	-	-
Supplementary Table 37 │ Atomic coordinates (Å) of (14R*,15S*)-colleterpenol-5 obtained at the B3LYP/6-31G(d) level of theory in the gas phase.
C	0.339131	0.648741	2.21067	H	-2.34045	3.64136	1.68106
C	-0.233302	-0.617905	1.63375	H	-2.38692	0.511408	0.11805
C	-1.27288	-1.35462	2.05736	H	-3.52868	1.70951	-2.47421
C	-1.62654	-2.64216	1.33896	H	-2.29094	0.46816	-2.55357
C	-3.12432	-2.84027	0.996298	H	-4.97214	0.179575	-1.10026
C	-3.72246	-1.70543	0.205622	H	-4.61793	-0.449483	-2.71164
C	-3.61937	-1.4917	-1.11412	H	-4.25156	-0.952258	0.789172
C	-4.17358	-0.225893	-1.73218	H	-3.21838	-3.78845	0.453042
C	-3.09157	0.872593	-1.91868	H	-3.69313	-2.96834	1.92488
C	-2.54251	1.3195	-0.592433	H	-1.31649	-3.49593	1.96233
C	-2.26033	2.55919	-0.165064	H	-1.04049	-2.70235	0.415407
C	-1.81033	2.77172	1.26699	H	-2.49212	-3.30109	-1.55811
C	-0.295162	3.00574	1.43095	H	-3.58807	-2.77258	-2.84796
C	0.547132	1.75341	1.13066	H	-2.07915	-1.91246	-2.56888
C	2.0525	2.07172	0.902365	H	-2.69257	3.59522	-2.03112
C	2.28321	2.94101	-0.357348	H	-3.03844	4.53382	-0.564956
C	1.70985	2.39753	-1.68366	H	-1.37578	4.29822	-1.08853
C	2.391	1.14358	-2.16577	H	1.87767	3.94507	-0.189134
C	1.8701	-0.070548	-2.40815	H	3.36887	3.06125	-0.464131
C	2.77191	-1.18716	-2.90497	H	0.626875	2.2633	-1.60772
C	3.54304	-1.92592	-1.7866	H	1.86214	3.17701	-2.44462
C	2.66218	-2.67748	-0.825914	H	3.46265	1.26378	-2.34109
C	2.76389	-2.749	0.510749	H	2.17449	-1.9177	-3.46675
C	-2.11002	-1.0261	3.2677	H	3.50717	-0.778428	-3.60829
C	-2.90633	-2.42365	-2.06017	H	4.22859	-2.63608	-2.2754
C	-2.35292	3.80173	-1.01336	H	4.1741	-1.20268	-1.26005
C	2.68319	2.76901	2.10953	H	1.87582	-3.26904	-1.29993
C	0.419563	-0.431434	-2.22885	H	0.31797	-1.32823	-1.60665
C	3.80466	-2.04106	1.33891	H	-0.170553	0.361033	-1.76755
C	1.8195	-3.60971	1.31183	H	-0.033023	-0.671576	-3.20128
O	2.78493	0.843416	0.769633	H	1.27787	-3.00855	2.05296
H	-0.098792	3.33907	2.45789	H	1.08238	-4.10993	0.676579
H	0.004397	3.83431	0.778901	H	2.37176	-4.3802	1.8678
H	0.173738	1.34541	0.186686	H	3.32598	-1.38396	2.07307
H	1.31207	0.405827	2.65271	H	4.40417	-2.77483	1.89545
H	-0.286606	1.03245	3.02184	H	4.48342	-1.42229	0.750542
H	0.304887	-0.976842	0.756794	H	2.2496	3.76093	2.26719
H	-2.15129	-1.88271	3.95445	H	2.5421	2.1797	3.02066
H	-1.72612	-0.170474	3.82698	H	3.75948	2.88026	1.94545
H	-3.14724	-0.801706	2.98627	H	2.48195	0.403104	-0.043662
H	-2.10802	1.90845	1.87195	-	-	-	-
Supplementary Table 38 │ Atomic coordinates (Å) of (14R*,15S*)-colleterpenol-6 obtained at the B3LYP/6-31G(d) level of theory in the gas phase.
C	1.31263	2.27935	1.40617	H	1.67734	-0.755747	4.25966
C	2.50956	2.09047	0.518755	H	3.75304	-0.87586	1.57301
C	2.79358	2.65974	-0.660244	H	4.42328	-2.9983	0.571091
C	3.98328	2.16971	-1.45661	H	2.83648	-3.70686	0.795485
C	3.59541	1.11491	-2.52707	H	3.16483	-3.28423	-1.55353
C	3.0082	-0.139843	-1.93221	H	1.87695	-2.23278	-0.95537
C	3.6841	-1.2112	-1.49143	H	1.9246	-0.152195	-1.82426
C	2.95745	-2.40763	-0.919503	H	2.87255	1.55761	-3.22403
C	3.34903	-2.775	0.534261	H	4.48797	0.884381	-3.12084
C	3.02824	-1.6887	1.52421	H	4.71947	1.71514	-0.783954
C	1.93976	-1.59595	2.30325	H	4.4791	3.01294	-1.95785
C	1.73366	-0.40618	3.21769	H	5.49871	-2.29881	-1.92714
C	0.443255	0.379987	2.90286	H	5.65439	-0.545568	-2.14145
C	0.458742	0.974523	1.48247	H	5.61631	-1.24523	-0.522461
C	-0.960734	1.10345	0.877837	H	1.08379	-3.53673	1.80135
C	-1.87324	2.00294	1.73868	H	0.525442	-2.85401	3.33918
C	-3.27135	2.30414	1.15807	H	-0.068224	-2.19296	1.81627
C	-4.05476	1.06019	0.840012	H	-1.98965	1.51364	2.71185
C	-4.70109	0.744453	-0.293644	H	-1.36794	2.9592	1.92533
C	-5.35688	-0.611268	-0.433962	H	-3.81604	2.89847	1.90708
C	-4.88726	-1.41526	-1.67558	H	-3.17469	2.9441	0.275973
C	-3.39081	-1.45885	-1.88091	H	-4.05703	0.317222	1.63845
C	-2.50527	-2.26007	-1.26835	H	-5.15727	-1.19823	0.469569
C	1.96873	3.73117	-1.32526	H	-6.44946	-0.495739	-0.503059
C	5.18829	-1.32278	-1.53101	H	-5.29555	-2.42983	-1.59044
C	0.819521	-2.6069	2.31031	H	-5.34526	-0.982139	-2.57241
C	-0.891048	1.57535	-0.580701	H	-2.99613	-0.760857	-2.61944
C	-4.8303	1.6586	-1.48597	H	-4.45381	2.66523	-1.29357
C	-2.87604	-3.25021	-0.19464	H	-4.29313	1.26081	-2.35651
C	-1.03564	-2.20223	-1.60155	H	-5.88363	1.74793	-1.78386
O	-1.46058	-0.249439	0.89577	H	-0.828889	-1.48555	-2.40292
H	0.319547	1.17679	3.64765	H	-0.45808	-1.90197	-0.720243
H	-0.415417	-0.287595	3.00996	H	-0.666772	-3.18676	-1.9196
H	0.943487	0.231932	0.839352	H	-3.95608	-3.33942	-0.052273
H	0.70443	3.12569	1.07442	H	-2.47674	-4.24639	-0.425921
H	1.65253	2.53734	2.41849	H	-2.43168	-2.94652	0.762632
H	3.19455	1.31624	0.863769	H	-0.147868	0.988976	-1.12936
H	1.15901	4.10047	-0.69241	H	-1.85971	1.44363	-1.07346
H	2.59876	4.58925	-1.5952	H	-0.620724	2.63139	-0.660533
H	1.52023	3.36658	-2.25987	H	-2.22913	-0.291814	0.301008
H	2.60269	0.261369	3.15855	-	-	-	-
Supplementary Table 39 │ Atomic coordinates (Å) of (14R*,15S*)-colleterpenol-7 obtained at the B3LYP/6-31G(d) level of theory in the gas phase.
C	-3.04582	-0.567831	-1.21694	H	-4.08271	0.153916	2.70153
C	-2.08188	0.212061	-2.06787	H	-1.61387	1.96417	1.03595
C	-2.00221	1.5392	-2.24549	H	-0.163204	3.12263	2.91948
C	-0.899409	2.11896	-3.10624	H	0.520648	1.54086	3.22551
C	-0.004242	3.1497	-2.37449	H	1.93271	2.92783	1.74757
C	0.552425	2.59628	-1.09346	H	1.47424	1.4124	0.977892
C	0.537589	3.14445	0.13029	H	0.992841	1.60373	-1.18577
C	1.08441	2.37828	1.31496	H	0.813553	3.42851	-3.0558
C	0.052631	2.15232	2.44662	H	-0.574203	4.06584	-2.19281
C	-1.23946	1.5479	1.97018	H	-1.332	2.61422	-3.98901
C	-1.99182	0.604816	2.55747	H	-0.271159	1.30151	-3.48115
C	-3.30154	0.175131	1.92808	H	-0.280029	5.08066	-0.448992
C	-3.24764	-1.21182	1.25284	H	-0.908647	4.4475	1.07836
C	-2.34892	-1.23914	0.002179	H	0.722565	5.10201	1.00777
C	-1.81903	-2.66742	-0.317594	H	-0.643044	0.169502	4.21503
C	-0.779134	-3.14273	0.728242	H	-2.36037	0.194647	4.64056
C	0.338267	-2.14002	1.11104	H	-1.6991	-1.17237	3.75366
C	1.01243	-1.42616	-0.039917	H	-1.28902	-3.44326	1.65195
C	1.87595	-1.95385	-0.923098	H	-0.328647	-4.05239	0.315183
C	2.48281	-1.10513	-2.01489	H	-0.07555	-1.37839	1.77884
C	3.94185	-0.675657	-1.70322	H	1.08555	-2.68996	1.69986
C	4.04013	0.298509	-0.561327	H	0.747543	-0.378393	-0.163233
C	4.28984	0.020991	0.726887	H	2.47884	-1.66281	-2.96189
C	-2.94372	2.54816	-1.63898	H	1.87641	-0.20583	-2.17222
C	-0.014303	4.51308	0.444938	H	4.5452	-1.57016	-1.51301
C	-1.64337	-0.081012	3.85473	H	4.3589	-0.212565	-2.60652
C	-2.94371	-3.70049	-0.41244	H	3.85499	1.34068	-0.824325
C	2.28664	-3.40513	-0.902361	H	1.67631	-3.98071	-1.61133
C	4.5155	-1.36551	1.27235	H	3.33317	-3.52959	-1.20313
C	4.36429	1.11654	1.75991	H	2.16036	-3.86038	0.083923
O	-1.20834	-2.69129	-1.62031	H	5.34669	1.12317	2.25245
H	-4.26719	-1.51506	0.982787	H	4.19567	2.10316	1.31959
H	-2.89849	-1.9465	1.9882	H	3.6184	0.965911	2.55256
H	-1.47749	-0.620617	0.232987	H	5.44949	-1.4118	1.84855
H	-3.5239	-1.34059	-1.83071	H	3.70513	-1.63658	1.96276
H	-3.84968	0.080146	-0.854867	H	4.55596	-2.13285	0.497606
H	-1.33939	-0.405098	-2.56907	H	-2.52143	-4.67166	-0.688736
H	-3.8065	2.0861	-1.15405	H	-3.47463	-3.80833	0.537367
H	-2.43087	3.1634	-0.888497	H	-3.66483	-3.41873	-1.1856
H	-3.3207	3.238	-2.40642	H	-0.379578	-2.18684	-1.54446
H	-3.61349	0.924418	1.19176	-	-	-	-
Supplementary Table 40 │ Atomic coordinates (Å) of (14R*,15S*)-colleterpenol-8 obtained at the B3LYP/6-31G(d) level of theory in the gas phase.
C	-2.17178	0.056253	2.3977	H	-4.65658	-2.35141	0.229969
C	-1.03629	-0.922556	2.52152	H	-1.21661	-2.88462	0.164576
C	0.247499	-0.661083	2.8092	H	-0.435347	-4.27122	-1.78648
C	1.26942	-1.77776	2.78134	H	-1.19123	-3.15981	-2.91486
C	2.19816	-1.72619	1.53928	H	1.14934	-2.64659	-2.90194
C	1.42738	-1.72665	0.251903	H	0.324471	-1.31981	-2.08675
C	1.49944	-2.57381	-0.784821	H	0.70088	-0.921593	0.176226
C	0.600365	-2.37584	-1.98933	H	2.8091	-0.813129	1.58388
C	-0.702987	-3.21483	-1.93716	H	2.90087	-2.5641	1.58997
C	-1.62966	-2.77976	-0.836965	H	0.755852	-2.74629	2.78904
C	-2.86901	-2.27442	-0.941882	H	1.89829	-1.73656	3.68243
C	-3.65767	-1.89596	0.29644	H	2.94133	-3.96319	0.078918
C	-3.83984	-0.374856	0.492598	H	1.85924	-4.6729	-1.12808
C	-2.55589	0.363797	0.914189	H	3.17525	-3.62349	-1.6429
C	-2.63171	1.89679	0.650224	H	-4.499	-2.6952	-2.2875
C	-2.78795	2.23025	-0.853952	H	-3.9429	-1.02875	-2.3489
C	-1.83895	1.50421	-1.83689	H	-2.9895	-2.29578	-3.12225
C	-0.367892	1.6123	-1.50193	H	-3.81949	2.03316	-1.1694
C	0.441373	2.65922	-1.73791	H	-2.63792	3.31277	-0.944556
C	1.89604	2.67954	-1.31405	H	-2.10249	0.442514	-1.87915
C	2.35795	1.50521	-0.440979	H	-2.03366	1.906	-2.83907
C	3.76603	1.66667	0.054668	H	0.053999	0.746014	-1.0004
C	4.79742	0.820897	-0.090036	H	2.5286	2.73606	-2.21293
C	0.782427	0.71221	3.13587	H	2.08328	3.62302	-0.778068
C	2.41789	-3.76647	-0.859403	H	1.68291	1.43495	0.423664
C	-3.59938	-2.06562	-2.24648	H	2.24297	0.569114	-0.990846
C	-3.76939	2.55827	1.43069	H	3.9512	2.59295	0.602353
C	-0.021425	3.92137	-2.4206	H	0.684057	4.21714	-3.20782
C	4.73652	-0.501555	-0.812135	H	-1.01196	3.82188	-2.87054
C	6.15157	1.15236	0.487395	H	-0.061122	4.75341	-1.70467
O	-1.43558	2.53033	1.14262	H	6.46899	0.388389	1.21077
H	-4.61165	-0.211863	1.25529	H	6.92031	1.17395	-0.297737
H	-4.24082	0.050215	-0.434202	H	6.15443	2.12242	0.993853
H	-1.73969	-0.013135	0.288677	H	5.43684	-0.50936	-1.65896
H	-1.91075	0.989435	2.89751	H	5.04843	-1.31566	-0.143894
H	-3.05149	-0.34468	2.91931	H	3.74142	-0.7498	-1.18334
H	-1.28857	-1.96125	2.30662	H	-3.64114	2.40325	2.50601
H	1.74589	0.8851	2.64047	H	-3.76512	3.63677	1.24418
H	0.102928	1.51149	2.83329	H	-4.74291	2.15626	1.13481
H	0.971794	0.807268	4.21476	H	-0.733713	2.35603	0.491653
H	-3.18214	-2.32381	1.18512	-	-	-	-
Supplementary Table 41 │ Atomic coordinates (Å) of (14R*,15S*)-colleterpenol-9 obtained at the B3LYP/6-31G(d) level of theory in the gas phase.
C	1.39569	1.73112	1.85511	H	1.41325	-1.97842	3.71759
C	2.66738	1.75608	1.05645	H	3.74372	-1.39206	1.30726
C	3.08684	2.65112	0.152142	H	4.49857	-3.15248	-0.212376
C	4.32889	2.35886	-0.662297	H	2.89816	-3.85528	-0.329241
C	4.00179	1.69001	-2.02395	H	3.40115	-2.78454	-2.42182
C	3.34092	0.343337	-1.87119	H	2.08982	-1.89559	-1.63647
C	3.95613	-0.839811	-1.72745	H	2.2526	0.349335	-1.83715
C	3.16154	-2.11813	-1.57822	H	3.3449	2.35263	-2.60172
C	3.43149	-2.90103	-0.267849	H	4.93171	1.60534	-2.5989
C	3.02764	-2.13878	0.964158	H	4.99147	1.68735	-0.104408
C	1.87289	-2.24409	1.63897	H	4.88934	3.28544	-0.849782
C	1.57862	-1.35337	2.82714	H	5.77066	-1.83111	-2.35316
C	0.329609	-0.469202	2.62194	H	5.98325	-0.101019	-2.02851
C	0.496935	0.518257	1.45298	H	5.81347	-1.24314	-0.695164
C	-0.854015	0.920916	0.810634	H	0.373572	-3.70938	2.15004
C	-1.82082	1.51871	1.85396	H	-0.080329	-2.63184	0.831865
C	-3.10992	2.15743	1.30414	H	1.06623	-3.94294	0.534791
C	-3.99441	1.2254	0.515928	H	-2.08433	0.717613	2.55354
C	-4.57684	1.45519	-0.672097	H	-1.29126	2.28295	2.43733
C	-5.5536	0.484425	-1.31437	H	-3.68274	2.5247	2.1695
C	-5.42378	-1.00415	-0.951635	H	-2.85432	3.04514	0.719045
C	-4.156	-1.60509	-1.49463	H	-4.20479	0.280525	1.0164
C	-3.26465	-2.39656	-0.879951	H	-6.57418	0.826413	-1.08259
C	2.37164	3.93034	-0.197837	H	-5.46439	0.577325	-2.4065
C	5.45621	-1.00195	-1.70547	H	-5.51134	-1.14528	0.129679
C	0.759186	-3.18902	1.26305	H	-6.28861	-1.52264	-1.39225
C	-0.636112	1.85495	-0.388041	H	-3.96106	-1.35319	-2.53928
C	-4.39778	2.72135	-1.47351	H	-5.37305	3.18074	-1.68494
C	-3.36595	-2.84932	0.554004	H	-3.77826	3.47064	-0.978168
C	-2.03184	-2.8721	-1.60894	H	-3.94435	2.49576	-2.4484
O	-1.37894	-0.323272	0.313167	H	-1.92178	-3.96238	-1.53717
H	0.124689	0.077407	3.55148	H	-2.05847	-2.59924	-2.66878
H	-0.535591	-1.11123	2.43745	H	-1.13582	-2.42352	-1.16406
H	1.01329	-0.023348	0.652312	H	-4.28826	-2.52552	1.04222
H	0.849257	2.67277	1.75489	H	-3.32116	-3.94474	0.61506
H	1.64343	1.64511	2.92197	H	-2.51917	-2.45589	1.12769
H	3.28669	0.869635	1.18845	H	-0.345908	2.86498	-0.086806
H	1.50809	4.125	0.441514	H	0.146793	1.45166	-1.03727
H	3.05271	4.78738	-0.109342	H	-1.55609	1.93678	-0.97547
H	2.01939	3.9177	-1.2386	H	-2.21648	-0.144766	-0.149725
H	2.45096	-0.723966	3.04361	-	-	-	-
Supplementary Table 42 │ Atomic coordinates (Å) of (14R*,15S*)-colleterpenol-10 obtained at the B3LYP/6-31G(d) level of theory in the gas phase.
C	1.42126	-0.590659	2.49244	H	4.87308	1.18283	1.21778
C	0.570794	0.649259	2.46455	H	1.69728	2.47811	0.466875
C	-0.768295	0.725883	2.49446	H	1.9501	4.20417	-1.43866
C	-1.44906	2.07497	2.41788	H	2.41293	2.89816	-2.50982
C	-2.15478	2.34212	1.06194	H	0.062122	3.43653	-2.82714
C	-1.22112	2.21598	-0.109535	H	0.218202	1.7975	-2.20251
C	-0.621957	3.19303	-0.806661	H	-0.973999	1.19276	-0.384416
C	0.329625	2.85307	-1.934	H	-2.97726	1.62728	0.936062
C	1.82177	3.12565	-1.617	H	-2.61329	3.33595	1.10278
C	2.32354	2.37256	-0.416494	H	-0.711116	2.86842	2.58433
C	3.43342	1.62639	-0.300164	H	-2.20098	2.15885	3.21676
C	3.80744	0.991119	1.02595	H	0.150812	5.12608	-0.23241
C	3.57702	-0.535063	1.09061	H	-1.12729	5.19342	-1.43939
C	2.09245	-0.936795	1.12415	H	-1.52531	4.86635	0.257151
C	1.85252	-2.42756	0.749464	H	4.73267	0.341835	-1.45952
C	2.38837	-2.80332	-0.65534	H	4.03557	1.6658	-2.3998
C	2.13521	-1.81967	-1.82253	H	5.33939	1.97718	-1.2446
C	0.7442	-1.24204	-1.95737	H	3.47061	-2.97351	-0.59936
C	-0.393679	-1.89133	-2.25285	H	1.93932	-3.77436	-0.889131
C	-1.70723	-1.14052	-2.25607	H	2.82974	-0.979722	-1.73459
C	-2.44376	-1.25954	-0.904534	H	2.41202	-2.3417	-2.74956
C	-3.67212	-0.395577	-0.838736	H	0.675445	-0.169127	-1.7884
C	-4.83316	-0.652865	-0.218722	H	-1.52549	-0.077303	-2.4549
C	-1.68888	-0.466918	2.60449	H	-2.36058	-1.50764	-3.05835
C	-0.799431	4.66521	-0.533634	H	-2.67669	-2.30919	-0.696219
C	4.42401	1.39328	-1.41573	H	-1.74251	-0.944761	-0.119161
C	2.45641	-3.39336	1.77092	H	-3.56913	0.570972	-1.33418
C	-0.457792	-3.38164	-2.47876	H	-0.7574	-3.90363	-1.56038
C	-5.13374	-1.91925	0.541231	H	-1.19328	-3.63006	-3.25265
C	-5.9531	0.357781	-0.227744	H	0.510024	-3.79205	-2.78071
O	0.434767	-2.68905	0.784446	H	-6.86087	-0.062488	-0.682765
H	4.07805	-0.925791	1.9856	H	-6.22613	0.652657	0.795022
H	4.07906	-1.00225	0.235956	H	-5.68103	1.26187	-0.781032
H	1.57983	-0.348685	0.354877	H	-4.3202	-2.64661	0.503949
H	0.811392	-1.437	2.80809	H	-5.32881	-1.69415	1.59872
H	2.20568	-0.469761	3.25281	H	-6.04218	-2.39952	0.152794
H	1.11471	1.59142	2.40434	H	2.02883	-3.23246	2.76406
H	-2.07543	-0.56074	3.62964	H	2.24036	-4.4253	1.47609
H	-2.56357	-0.348859	1.95418	H	3.54196	-3.27098	1.83484
H	-1.19748	-1.40454	2.33621	H	0.045732	-2.14019	0.08253
H	3.25746	1.47531	1.83936	-	-	-	-
Supplementary Table 43 │ Atomic coordinates (Å) of (14R*,15S*)-colleterpenol-11 obtained at the B3LYP/6-31G(d) level of theory in the gas phase.
C	-3.38755	-0.314367	-0.601627	H	-3.3735	0.421091	3.41643
C	-2.96027	1.07069	-1.01225	H	-1.3188	2.21949	1.22868
C	-2.28217	1.42252	-2.11543	H	0.48054	3.43094	2.65885
C	-1.91084	2.86974	-2.35385	H	1.17422	1.86532	3.02444
C	-0.383195	3.12256	-2.43743	H	2.40005	2.95526	1.21895
C	0.347956	2.57304	-1.24565	H	1.67989	1.45578	0.648033
C	0.78263	3.22968	-0.160735	H	0.481099	1.49257	-1.25332
C	1.44303	2.47432	0.970601	H	0.009028	2.65246	-3.34879
C	0.599767	2.40901	2.26754	H	-0.215224	4.19847	-2.55211
C	-0.762709	1.80537	2.06835	H	-2.32076	3.48895	-1.5474
C	-1.37328	0.862465	2.80301	H	-2.36608	3.21885	-3.29346
C	-2.79135	0.430704	2.48353	H	1.59983	5.17366	0.294975
C	-2.89753	-0.966586	1.83641	H	0.224185	5.23005	-0.822056
C	-2.39734	-1.01589	0.38201	H	-0.034454	4.92491	0.897492
C	-2.05653	-2.46012	-0.087066	H	-1.26495	0.520294	4.92849
C	-0.924548	-3.10373	0.750558	H	-0.885959	-0.898699	3.96242
C	0.311449	-2.22377	1.04996	H	0.304863	0.396865	4.12118
C	0.910259	-1.46736	-0.114783	H	-1.32447	-3.4562	1.70902
C	1.58371	-1.98403	-1.15534	H	-0.616109	-3.99885	0.199626
C	2.20554	-1.08583	-2.19726	H	0.050573	-1.49173	1.81973
C	3.72012	-0.850285	-1.93513	H	1.07569	-2.87525	1.49783
C	3.96873	-0.005477	-0.716108	H	0.796036	-0.386681	-0.079215
C	4.20977	-0.427719	0.534036	H	2.08541	-1.5288	-3.1953
C	-1.82712	0.45087	-3.17521	H	1.70104	-0.113322	-2.2134
C	0.632175	4.71497	0.050446	H	4.2253	-1.81968	-1.8583
C	-0.761886	0.190372	4.0087	H	4.14518	-0.350379	-2.81443
C	-3.2782	-3.37991	-0.070718	H	3.89272	1.07031	-0.878251
C	1.79842	-3.46582	-1.33922	H	1.75442	-4.01317	-0.3931
C	4.30635	-1.87497	0.942315	H	1.02443	-3.88318	-1.997
C	4.39977	0.552648	1.66406	H	2.76787	-3.67278	-1.80679
O	-1.6395	-2.42978	-1.46492	H	4.37669	1.58806	1.31381
H	-3.94548	-1.29068	1.86808	H	3.61382	0.434349	2.42366
H	-2.34326	-1.68093	2.45553	H	5.35705	0.384196	2.17634
H	-1.45952	-0.452727	0.340709	H	3.50805	-2.12306	1.65468
H	-3.49553	-0.940809	-1.48832	H	4.22259	-2.5661	0.101991
H	-4.37953	-0.257167	-0.134511	H	5.25791	-2.07176	1.45477
H	-3.21813	1.87049	-0.317464	H	-2.99965	-4.36951	-0.446959
H	-2.18903	0.75827	-4.16614	H	-3.67745	-3.49198	0.941713
H	-0.730095	0.432459	-3.24213	H	-4.06919	-2.9865	-0.715908
H	-2.15365	-0.571311	-2.98274	H	-0.79644	-1.94256	-1.48431
H	-3.2663	1.17057	1.83093	-	-	-	-
Supplementary Table 44 │ Atomic coordinates (Å) of (14R*,15S*)-colleterpenol-12 obtained at the B3LYP/6-31G(d) level of theory in the gas phase.
C	-2.56367	-0.283583	2.20375	H	-4.33503	-2.85358	-0.457844
C	-1.2859	-1.05616	2.41266	H	-0.866826	-2.73622	-0.093214
C	-0.094387	-0.592386	2.82089	H	0.276816	-3.80537	-2.14525
C	1.08743	-1.53294	2.93842	H	-0.37823	-2.51974	-3.13909
C	2.23751	-1.24448	1.93674	H	1.93585	-2.02978	-2.5613
C	1.7469	-1.18206	0.520052	H	0.869854	-0.813684	-1.85102
C	1.77766	-2.13211	-0.424045	H	1.2652	-0.246574	0.254824
C	1.17305	-1.86471	-1.78505	H	2.71619	-0.288595	2.18465
C	-0.048535	-2.7545	-2.12246	H	3.00703	-2.01362	2.06546
C	-1.16887	-2.60726	-1.13163	H	0.747053	-2.56269	2.7787
C	-2.46371	-2.34177	-1.36483	H	1.50004	-1.4832	3.95754
C	-3.45056	-2.24574	-0.218193	H	2.89722	-3.60077	0.727156
C	-3.92083	-0.805964	0.08139	H	1.61546	-4.28385	-0.27592
C	-2.82621	0.078269	0.706675	H	3.10348	-3.72169	-1.02965
C	-3.1063	1.60009	0.512952	H	-3.60582	-1.18736	-2.79523
C	-3.01844	2.0242	-0.974258	H	-2.31756	-2.14289	-3.53483
C	-1.78729	1.52072	-1.76992	H	-3.79368	-2.92817	-2.95526
C	-0.467907	1.68941	-1.06075	H	-3.92201	1.70457	-1.50687
C	0.458996	2.65229	-1.20225	H	-3.02436	3.12099	-0.980102
C	1.72265	2.58866	-0.372882	H	-1.91331	0.453757	-1.98754
C	2.95118	2.06455	-1.15366	H	-1.77965	2.03299	-2.73801
C	4.09202	1.76918	-0.219742	H	-0.249633	0.914323	-0.328555
C	4.86558	0.674539	-0.17756	H	1.95795	3.5817	0.03571
C	0.176991	0.845334	3.18635	H	1.55978	1.92994	0.486219
C	2.38234	-3.49929	-0.231135	H	2.657	1.16921	-1.7092
C	-3.06177	-2.13859	-2.73567	H	3.25052	2.8142	-1.90131
C	-4.46675	2.00499	1.08375	H	4.2792	2.54414	0.526399
C	0.350892	3.80431	-2.16541	H	-0.5623	3.77295	-2.7642
C	4.78315	-0.477823	-1.14482	H	0.366731	4.75951	-1.6239
C	5.93098	0.523668	0.879895	H	1.20696	3.82106	-2.8525
O	-2.15854	2.38184	1.26571	H	5.7366	-0.361519	1.50174
H	-4.78395	-0.849815	0.757194	H	6.9224	0.37665	0.429431
H	-4.28949	-0.358714	-0.849132	H	5.98077	1.39654	1.53824
H	-1.90204	-0.14243	0.168732	H	5.72161	-0.563835	-1.7106
H	-2.54539	0.634716	2.79179	H	4.64674	-1.4243	-0.608044
H	-3.40273	-0.882528	2.58231	H	3.96518	-0.382577	-1.86063
H	-1.34092	-2.1187	2.17313	H	-5.28526	1.48464	0.578376
H	1.03808	1.23429	2.62624	H	-4.60981	3.08348	0.96416
H	-0.670249	1.50135	2.9826	H	-4.51599	1.77596	2.15293
H	0.442711	0.931689	4.24952	H	-1.32929	2.40359	0.758065
H	-3.01193	-2.67972	0.686905	-	-	-	-
Supplementary Table 45 │ Atomic coordinates (Å) of (14R*,15S*)-colleterpenol-13 obtained at the B3LYP/6-31G(d) level of theory in the gas phase.
C	1.5422	1.87241	1.50147	H	1.79229	-1.40666	4.07003
C	2.44095	1.89666	0.297194	H	4.06217	-1.12859	1.63127
C	2.65317	2.88033	-0.586495	H	4.53377	-3.55071	0.684998
C	3.58694	2.69377	-1.77511	H	2.97666	-3.43458	-0.108956
C	3.49499	1.33898	-2.51335	H	5.42781	-1.64685	-0.549432
C	4.14356	0.178471	-1.8076	H	4.78053	-2.86456	-1.64387
C	3.64551	-1.04616	-1.57888	H	5.16203	0.376657	-1.46592
C	4.49427	-2.10277	-0.901947	H	2.44273	1.13401	-2.73262
C	3.80721	-2.83387	0.272747	H	3.99642	1.46672	-3.48551
C	3.34183	-1.9022	1.35861	H	4.62936	2.86563	-1.46482
C	2.17458	-1.91919	2.02085	H	3.37048	3.48243	-2.50738
C	1.88918	-0.894602	3.10054	H	2.28043	-2.43022	-2.51814
C	0.599212	-0.081848	2.86043	H	1.64991	-1.66026	-1.06441
C	0.605279	0.633381	1.49819	H	1.72885	-0.749635	-2.5741
C	-0.821471	0.913897	0.964628	H	0.773075	-3.39989	2.71243
C	-1.65282	1.75316	1.95972	H	0.169507	-2.40439	1.39156
C	-3.04784	2.19864	1.47454	H	1.34238	-3.69415	1.06388
C	-3.9303	1.04426	1.08406	H	-1.76977	1.1598	2.87324
C	-4.65559	0.882847	-0.034128	H	-1.08662	2.65079	2.23761
C	-5.43156	-0.397296	-0.250469	H	-3.51934	2.75202	2.30075
C	-5.12462	-1.10806	-1.59452	H	-2.94472	2.91294	0.652306
C	-3.65588	-1.25407	-1.91866	H	-3.94969	0.231869	1.81187
C	-2.79446	-2.14761	-1.40894	H	-5.21963	-1.08466	0.57586
C	2.0188	4.24618	-0.506177	H	-6.51216	-0.188651	-0.220742
C	2.25533	-1.48361	-1.96139	H	-5.61542	-2.08914	-1.57291
C	1.06479	-2.91113	1.77261	H	-5.60423	-0.551569	-2.40801
C	-0.768242	1.55682	-0.427122	H	-3.26126	-0.549001	-2.6503
C	-4.77292	1.91197	-1.12989	H	-5.82973	2.11129	-1.35288
C	-3.16485	-3.16273	-0.35851	H	-4.30284	2.86307	-0.872117
C	-1.35078	-2.17669	-1.84073	H	-4.31874	1.5562	-2.06337
O	-1.40411	-0.400503	0.840282	H	-1.14334	-1.42881	-2.61274
H	0.486046	0.646238	3.67448	H	-0.696841	-1.97124	-0.986829
H	-0.264218	-0.7504	2.91355	H	-1.07823	-3.16432	-2.23708
H	1.01651	-0.079157	0.774507	H	-4.23753	-3.18785	-0.15017
H	0.965372	2.79679	1.60272	H	-2.85045	-4.17054	-0.659895
H	2.17335	1.82272	2.40027	H	-2.64095	-2.93547	0.579667
H	2.96544	0.958363	0.139074	H	-0.10101	0.986452	-1.07923
H	2.78794	5.031	-0.490134	H	-1.76468	1.5656	-0.881286
H	1.39824	4.44011	-1.39278	H	-0.406073	2.58801	-0.388473
H	1.39358	4.37936	0.379867	H	-2.22172	-0.313733	0.319862
H	2.74829	-0.218744	3.19198	-	-	-	-
Supplementary Table 46 │ Atomic coordinates (Å) of (14R*,15S*)-colleterpenol-14 obtained at the B3LYP/6-31G(d) level of theory in the gas phase.
C	1.97589	-0.366622	2.44977	H	5.21327	0.64652	0.157831
C	1.35801	1.00531	2.41442	H	2.12244	2.27873	-0.169703
C	0.065587	1.32115	2.58611	H	2.13454	3.57386	-2.43807
C	-0.382837	2.76252	2.4802	H	2.11563	2.02166	-3.24915
C	-1.36106	3.03511	1.30733	H	-0.139997	2.93736	-3.13122
C	-0.837331	2.51651	-0.002227	H	-0.050906	1.44098	-2.20456
C	-0.274763	3.20706	-1.00474	H	-0.874274	1.43215	-0.107434
C	0.273766	2.48677	-2.21713	H	-2.32425	2.55898	1.52623
C	1.81909	2.52565	-2.32377	H	-1.55764	4.11118	1.26517
C	2.50875	1.93237	-1.12688	H	0.495515	3.40615	2.35452
C	3.53052	1.06248	-1.09787	H	-0.877453	3.06965	3.41442
C	4.11656	0.603283	0.22299	H	-0.492818	5.13903	-1.93831
C	3.71511	-0.834728	0.618179	H	-0.594272	5.19446	-0.169947
C	2.24012	-0.978508	1.0376	H	0.965369	4.97708	-0.967104
C	1.72612	-2.44428	0.950638	H	3.66878	0.712951	-3.24907
C	1.84535	-3.0303	-0.475263	H	5.22191	0.896711	-2.42183
C	1.37007	-2.13698	-1.64258	H	4.3091	-0.596182	-2.24936
C	-0.033313	-1.579	-1.5428	H	2.88632	-3.3133	-0.671646
C	-1.18035	-2.27334	-1.63228	H	1.27184	-3.96337	-0.469496
C	-2.52102	-1.58391	-1.55272	H	2.05872	-1.29557	-1.75846
C	-3.31967	-1.92169	-0.269191	H	1.46095	-2.73121	-2.56287
C	-4.74399	-1.43098	-0.338237	H	-0.106452	-0.500636	-1.41083
C	-5.18313	-0.193715	-0.069327	H	-2.39518	-0.496638	-1.61267
C	-1.01837	0.313829	2.8799	H	-3.12705	-1.87724	-2.4219
C	-0.09757	4.70474	-1.01014	H	-3.32444	-3.00775	-0.121039
C	4.20436	0.493529	-2.3228	H	-2.78899	-1.50058	0.59373
C	2.44513	-3.37187	1.93134	H	-5.47423	-2.16094	-0.688864
C	-1.21434	-3.77446	-1.79167	H	-0.31362	-4.15615	-2.28135
C	-4.28702	0.927451	0.386418	H	-1.28774	-4.27034	-0.815263
C	-6.63842	0.171257	-0.214397	H	-2.08338	-4.08732	-2.3819
O	0.34179	-2.48499	1.34981	H	-6.77023	0.990891	-0.934522
H	4.3575	-1.1643	1.44463	H	-7.24	-0.678566	-0.55147
H	3.94403	-1.49912	-0.222057	H	-7.05336	0.526322	0.739358
H	1.63686	-0.40651	0.323712	H	-4.61135	1.31963	1.36034
H	1.32738	-1.04311	3.00729	H	-3.2433	0.622413	0.473772
H	2.92444	-0.316819	3.00123	H	-4.32485	1.76974	-0.317591
H	2.04247	1.82742	2.20482	H	2.3022	-3.03542	2.96198
H	-1.85415	0.424227	2.17792	H	2.0375	-4.38451	1.84936
H	-0.669984	-0.717742	2.81108	H	3.5188	-3.41056	1.72352
H	-1.44062	0.477337	3.88167	H	-0.163945	-2.04899	0.641269
H	3.82707	1.29549	1.02004	-	-	-	-
Supplementary Table 47 │ Atomic coordinates (Å) of (14R*,15S*)-colleterpenol-15 obtained at the B3LYP/6-31G(d) level of theory in the gas phase.
C	2.34358	2.34496	0.956311	H	0.398173	0.645859	4.09999
C	3.40642	1.37756	0.517499	H	2.38756	-1.14776	1.81932
C	4.12819	1.36108	-0.612683	H	1.99826	-3.65408	1.81819
C	5.02494	0.176691	-0.901103	H	0.291959	-3.39841	1.50696
C	4.38781	-0.83987	-1.88633	H	1.41514	-3.99573	-0.554874
C	3.08846	-1.42442	-1.39134	H	0.797679	-2.34975	-0.684753
C	2.93421	-2.48986	-0.590969	H	2.18391	-0.905067	-1.70691
C	1.55535	-2.96651	-0.190448	H	4.21294	-0.345107	-2.84983
C	1.28433	-2.97092	1.33584	H	5.12139	-1.63105	-2.08134
C	1.40811	-1.60574	1.94934	H	5.25429	-0.349587	0.032532
C	0.479467	-0.884384	2.59693	H	5.98035	0.517748	-1.32456
C	0.795081	0.516327	3.08371	H	4.20355	-3.12454	1.03993
C	0.203238	1.62419	2.18131	H	3.91438	-4.36778	-0.171745
C	0.915769	1.71729	0.82228	H	5.03956	-3.03999	-0.511563
C	0.079377	2.41892	-0.279012	H	-1.11545	-2.37416	2.55166
C	-1.19391	1.62548	-0.649115	H	-1.1234	-1.31108	3.96617
C	-0.959224	0.187192	-1.1415	H	-1.66855	-0.705015	2.40779
C	-2.21944	-0.403404	-1.70584	H	-1.88766	1.60589	0.198265
C	-2.83316	-1.54843	-1.37687	H	-1.69681	2.19045	-1.44386
C	-4.1633	-1.8996	-2.00457	H	-0.189484	0.214224	-1.9284
C	-5.36659	-1.52991	-1.09177	H	-0.56002	-0.431068	-0.333079
C	-5.50287	-0.043921	-0.917768	H	-2.6994	0.215394	-2.46543
C	-5.07541	0.705255	0.108093	H	-4.27664	-1.37378	-2.96
C	4.10055	2.42946	-1.67704	H	-4.20838	-2.9756	-2.22346
C	4.08695	-3.29146	-0.039381	H	-6.28055	-1.93062	-1.54967
C	-0.924498	-1.35339	2.88682	H	-5.25805	-2.03724	-0.1274
C	-0.313696	3.8473	0.098832	H	-5.94481	0.477363	-1.76856
C	-2.32008	-2.53605	-0.361086	H	-3.08651	-2.76755	0.390274
C	-4.41564	0.158436	1.34726	H	-2.06198	-3.48843	-0.844886
C	-5.21404	2.2068	0.085523	H	-1.43537	-2.18096	0.167447
O	0.887472	2.55076	-1.46658	H	-5.70375	2.55676	-0.828423
H	0.277384	2.58761	2.70131	H	-5.79502	2.56751	0.94581
H	-0.866754	1.43222	2.04383	H	-4.22917	2.69088	0.148636
H	1.05551	0.6873	0.474473	H	-4.38055	-0.932054	1.37319
H	2.39928	3.27143	0.382732	H	-3.3818	0.521425	1.41817
H	2.51965	2.61667	2.00532	H	-4.93342	0.506006	2.25154
H	3.5469	0.533102	1.19236	H	-1.03541	3.84978	0.921743
H	5.07449	2.93517	-1.73255	H	0.559046	4.4342	0.399449
H	3.92694	1.99109	-2.66949	H	-0.771417	4.34155	-0.763826
H	3.32705	3.1807	-1.51312	H	1.40455	1.73471	-1.55756
H	1.88082	0.651029	3.15327	-	-	-	-
Supplementary Table 48 │ Atomic coordinates (Å) of (14R*,15S*)-colleterpenol-16 obtained at the B3LYP/6-31G(d) level of theory in the gas phase.
C	2.09472	-0.153929	2.19154	H	4.14816	2.68464	0.187838
C	0.856756	0.680474	2.3668	H	0.89641	3.29921	0.678565
C	-0.366789	0.244752	2.70278	H	-0.140802	4.87533	-0.839532
C	-1.50491	1.2271	2.87713	H	0.561387	4.12794	-2.26086
C	-2.49546	1.25051	1.68586	H	-1.79809	3.6427	-2.24125
C	-1.83454	1.68456	0.409559	H	-0.908714	2.14477	-1.98386
C	-1.98397	2.83776	-0.259112	H	-1.10569	0.979458	0.017078
C	-1.17971	3.09459	-1.51643	H	-2.91671	0.245002	1.54995
C	0.120815	3.90472	-1.28334	H	-3.33724	1.90218	1.94157
C	1.11993	3.22582	-0.383764	H	-1.10628	2.23928	3.01183
C	2.24326	2.57824	-0.734449	H	-2.06666	0.97676	3.78887
C	3.22416	2.09975	0.31944	H	-3.38681	3.78443	1.11825
C	3.63291	0.61245	0.280064	H	-2.32831	4.9033	0.250958
C	2.5577	-0.396201	0.720878	H	-3.66942	4.14157	-0.594577
C	3.01643	-1.88025	0.555138	H	2.72355	1.30987	-2.41933
C	3.49328	-2.24301	-0.872799	H	2.01986	2.85603	-2.88461
C	2.5572	-1.89683	-2.04648	H	3.69804	2.76878	-2.31773
C	1.18291	-2.50133	-1.93606	H	4.46849	-1.77831	-1.06146
C	0.024373	-1.8412	-2.08884	H	3.66497	-3.32652	-0.866663
C	-1.30656	-2.50521	-1.83518	H	2.48074	-0.810821	-2.15088
C	-1.9554	-1.94849	-0.544169	H	3.04387	-2.25657	-2.96597
C	-3.31228	-2.52153	-0.257744	H	1.14866	-3.56658	-1.70298
C	-4.4979	-1.89867	-0.342973	H	-1.99049	-2.32321	-2.67556
C	-0.721363	-1.20343	2.94117	H	-1.18532	-3.59161	-1.747
C	-2.89204	3.96483	0.161564	H	-1.27941	-2.1704	0.292263
C	2.68393	2.37532	-2.16319	H	-2.00433	-0.860048	-0.613001
C	4.1352	-2.26047	1.53048	H	-3.31696	-3.57317	0.033791
C	-0.02681	-0.37271	-2.45807	H	0.57909	-0.156816	-3.34457
C	-4.69085	-0.46007	-0.753663	H	-1.05248	-0.060457	-2.67545
C	-5.77816	-2.63257	-0.02896	H	0.34479	0.271465	-1.65226
O	1.91352	-2.73723	0.90862	H	-6.32097	-2.1442	0.792391
H	4.50483	0.495549	0.936521	H	-6.45683	-2.63028	-0.893436
H	3.98427	0.371445	-0.729141	H	-5.59327	-3.67273	0.256203
H	1.68156	-0.272163	0.070283	H	-5.30946	-0.403287	-1.66024
H	1.92963	-1.12434	2.65857	H	-5.23243	0.094052	0.02499
H	2.92037	0.318822	2.74255	H	-3.75892	0.074142	-0.947729
H	0.97579	1.75332	2.23052	H	5.0429	-1.68078	1.33779
H	-1.67981	-1.45287	2.46971	H	4.37301	-3.32225	1.41336
H	0.030885	-1.89619	2.55757	H	3.83284	-2.09858	2.56755
H	-0.847496	-1.39735	4.01612	H	1.20093	-2.53836	0.276032
H	2.84876	2.3559	1.31492	-	-	-	-
Supplementary Table 49 │ Atomic coordinates (Å) of (14R*,15S*)-colleterpenol-17 obtained at the B3LYP/6-31G(d) level of theory in the gas phase.
C	0.213269	0.348386	2.15961	H	-1.90071	3.83413	1.5611
C	-0.92297	-0.524882	1.68165	H	-2.61365	0.917063	-0.077755
C	-1.89889	-1.06172	2.43332	H	-3.26873	2.27459	-2.69759
C	-2.87717	-2.11808	1.94683	H	-1.9755	1.09773	-2.8185
C	-2.94618	-2.45268	0.450253	H	-4.76774	0.557348	-1.67337
C	-3.53921	-1.33234	-0.36051	H	-4.20258	0.07969	-3.27624
C	-3.32053	-1.03334	-1.64861	H	-4.2136	-0.679758	0.196066
C	-3.88281	0.241624	-2.23844	H	-1.95349	-2.72504	0.077565
C	-2.84061	1.39136	-2.20684	H	-3.56163	-3.35952	0.348879
C	-2.41255	1.70493	-0.79604	H	-3.88761	-1.83349	2.27985
C	-1.81359	2.80212	-0.315204	H	-2.65293	-3.0433	2.50066
C	-1.50614	2.88611	1.16538	H	-3.10417	-2.45085	-3.25178
C	-0.005153	2.82334	1.50488	H	-1.83233	-1.23664	-3.20365
C	0.67702	1.47564	1.20033	H	-1.82405	-2.57002	-2.03836
C	2.23517	1.60123	1.21094	H	-0.331597	4.14894	-1.13823
C	2.76654	2.58426	0.138981	H	-1.71384	3.87287	-2.20298
C	2.32008	2.323	-1.31526	H	-1.87334	4.91088	-0.772132
C	2.8457	1.02947	-1.87695	H	2.49396	3.61097	0.408573
C	2.16232	-0.041986	-2.31142	H	3.86158	2.53416	0.187333
C	2.91674	-1.27133	-2.78619	H	1.23081	2.37616	-1.39234
C	3.2722	-2.26695	-1.65652	H	2.70815	3.14927	-1.92861
C	2.07727	-2.88329	-0.980856	H	3.93577	0.96726	-1.90471
C	1.89568	-3.11941	0.327865	H	2.32459	-1.79605	-3.54843
C	-2.09215	-0.751536	3.89972	H	3.85064	-0.963892	-3.27116
C	-2.4687	-1.8657	-2.5719	H	3.88466	-3.06567	-2.1038
C	-1.41769	3.98795	-1.15687	H	3.91581	-1.75842	-0.930931
C	2.76761	2.02829	2.58137	H	1.28877	-3.20926	-1.66253
C	0.660658	-0.142064	-2.34168	H	0.318312	-0.354829	-3.36305
C	2.89466	-2.79927	1.4101	H	0.31602	-0.974292	-1.71695
C	0.642287	-3.79573	0.824106	H	0.15562	0.761671	-1.99785
O	2.82435	0.310644	0.988152	H	0.092613	-3.14039	1.51235
H	0.116584	3.04802	2.57216	H	-0.0277	-4.06975	0.002691
H	0.504472	3.63074	0.96813	H	0.884935	-4.71081	1.38224
H	0.395539	1.1762	0.183983	H	2.41141	-2.26221	2.23394
H	1.07523	-0.315091	2.30235	H	3.30189	-3.73052	1.82925
H	-0.008671	0.777992	3.14137	H	3.72668	-2.18315	1.06878
H	-0.863589	-0.811324	0.632446	H	3.86193	2.01859	2.56487
H	-1.89411	-1.63953	4.51673	H	2.43361	3.03575	2.84575
H	-1.44875	0.05187	4.26209	H	2.4384	1.33449	3.3603
H	-3.13365	-0.46382	4.09686	H	2.54381	0.010841	0.106191
H	-2.02988	2.08091	1.69099	-	-	-	-
Supplementary Table 50 │ Atomic coordinates (Å) of (14R*,15S*)-colleterpenol-18 obtained at the B3LYP/6-31G(d) level of theory in the gas phase.
C	-1.20259	-2.79946	0.202031	H	-1.45288	-1.10249	4.04288
C	-1.97856	-2.4089	-1.02653	H	-3.10251	0.441721	1.4409
C	-3.27013	-2.05692	-1.11072	H	-3.30701	3.00569	1.75394
C	-3.82612	-1.55766	-2.4264	H	-1.55631	3.10781	1.68614
C	-4.35269	-0.102288	-2.35101	H	-2.56529	3.65133	-0.484316
C	-3.36041	0.825217	-1.70101	H	-1.51496	2.23683	-0.609255
C	-3.60465	1.79921	-0.812499	H	-2.3197	0.643671	-1.97284
C	-2.4685	2.59164	-0.202236	H	-4.5783	0.228603	-3.37603
C	-2.41077	2.51585	1.34512	H	-5.30508	-0.088136	-1.81193
C	-2.33268	1.09985	1.84216	H	-4.65003	-2.20268	-2.7663
C	-1.42681	0.547242	2.66244	H	-3.04266	-1.61493	-3.19173
C	-1.47466	-0.937683	2.95582	H	-5.12854	3.2692	-0.418023
C	-0.291408	-1.70213	2.32113	H	-5.78117	1.70135	-0.909314
C	-0.325911	-1.64873	0.778952	H	-5.1308	1.92865	0.720193
C	1.0952	-1.51958	0.173399	H	-0.207506	1.05586	4.36352
C	2.03136	-2.66565	0.616106	H	0.672136	0.982384	2.83192
C	3.45329	-2.64902	0.011046	H	-0.361063	2.37248	3.19044
C	4.22205	-1.38546	0.294984	H	2.1119	-2.62886	1.7078
C	4.77729	-0.529672	-0.579127	H	1.57015	-3.62963	0.366526
C	5.4457	0.74332	-0.080295	H	3.99946	-3.50043	0.443284
C	4.4551	1.88381	0.260938	H	3.39799	-2.8419	-1.06393
C	3.54591	2.24002	-0.887264	H	4.30595	-1.14017	1.35587
C	2.25129	2.59017	-0.836527	H	6.03791	0.526665	0.81686
C	-4.24332	-2.06156	0.039179	H	6.15106	1.1047	-0.839846
C	-4.98538	2.18322	-0.337908	H	3.86854	1.58879	1.13809
C	-0.274445	1.28841	3.29227	H	5.0469	2.76033	0.567526
C	1.04613	-1.386	-1.35419	H	4.0139	2.2026	-1.87193
C	4.78238	-0.722878	-2.07502	H	4.33075	-1.66546	-2.3905
C	1.45447	2.76524	0.429719	H	4.248	0.09245	-2.57748
C	1.47044	2.8445	-2.10135	H	5.81284	-0.703475	-2.45389
O	1.571	-0.274643	0.718802	H	1.0389	3.85463	-2.10879
H	-0.307864	-2.74428	2.6663	H	2.08798	2.72778	-2.99758
H	0.640539	-1.26381	2.68558	H	0.625418	2.14538	-2.17624
H	-0.812101	-0.706377	0.505394	H	1.00044	3.76548	0.450126
H	-0.574115	-3.67423	-0.014947	H	0.644573	2.03073	0.479235
H	-1.89162	-3.1205	0.989294	H	2.05471	2.65076	1.33423
H	-1.40108	-2.34946	-1.94644	H	0.801208	-2.33581	-1.84032
H	-5.16831	-2.58498	-0.238384	H	0.297836	-0.641498	-1.64175
H	-3.84203	-2.53908	0.935473	H	2.01361	-1.05402	-1.74194
H	-4.52891	-1.03702	0.309795	H	2.40083	-0.058696	0.261684
H	-2.4212	-1.35542	2.59107	-	-	-	-
Supplementary Table 51 │ Atomic coordinates (Å) of (14R*,15S*)-colleterpenol-19 obtained at the B3LYP/6-31G(d) level of theory in the gas phase.
C	-3.75992	-1.38775	0.60875	H	-2.07401	-0.643415	4.34029
C	-4.13174	-0.127579	-0.120259	H	-2.71612	1.87619	2.02816
C	-4.4535	0.059938	-1.40877	H	-1.32882	3.91082	1.93961
C	-4.56123	1.47489	-1.93525	H	0.144896	3.00761	2.2312
C	-3.22794	1.97635	-2.55331	H	0.115736	3.67476	-0.071454
C	-2.0699	1.99112	-1.58289	H	-0.030811	1.91682	0.001675
C	-1.79376	2.94017	-0.67574	H	-1.39727	1.13441	-1.62855
C	-0.564655	2.85319	0.202869	H	-2.96785	1.33879	-3.40738
C	-0.825904	2.95799	1.72805	H	-3.39718	2.97904	-2.96526
C	-1.65232	1.82144	2.26071	H	-4.84052	2.15498	-1.12263
C	-1.22449	0.7349	2.92284	H	-5.34774	1.54315	-2.69912
C	-2.18699	-0.378797	3.27962	H	-3.36818	4.31181	-1.29071
C	-1.96586	-1.65121	2.42636	H	-3.21509	4.11262	0.45584
C	-2.2324	-1.38318	0.935124	H	-2.02534	5.07205	-0.417126
C	-1.40977	-2.26777	-0.038194	H	0.66222	-0.289089	2.65643
C	0.078304	-1.86046	0.036546	H	0.840083	1.37696	3.20432
C	0.997376	-2.55267	-0.983888	H	0.292121	0.122828	4.32825
C	2.34276	-1.88115	-1.01968	H	0.131163	-0.773414	-0.123242
C	3.49903	-2.31341	-0.497134	H	0.474776	-2.03849	1.04299
C	4.77518	-1.49734	-0.546752	H	1.08584	-3.61675	-0.746129
C	4.68722	-0.10253	-1.18646	H	0.521002	-2.48747	-1.96912
C	6.01551	0.601532	-1.17331	H	2.32971	-0.899808	-1.49156
C	6.39733	1.62904	-0.40131	H	5.15652	-1.38273	0.479452
C	-4.66106	-1.03622	-2.42267	H	5.5498	-2.08254	-1.06742
C	-2.64693	4.16937	-0.482438	H	4.34515	-0.206083	-2.22536
C	0.216641	0.484739	3.29482	H	3.9225	0.484003	-0.667517
C	-1.6037	-3.76268	0.210882	H	6.75542	0.192005	-1.86331
C	3.66564	-3.6378	0.20723	H	2.74636	-4.22617	0.240639
C	5.52029	2.30485	0.622248	H	4.43739	-4.24627	-0.28402
C	7.78937	2.20137	-0.505676	H	4.00372	-3.48493	1.24145
O	-1.87357	-2.03941	-1.38337	H	7.75974	3.26775	-0.770367
H	-2.62541	-2.4493	2.78957	H	8.31741	2.13512	0.45603
H	-0.942485	-2.00646	2.58466	H	8.38865	1.68089	-1.25912
H	-1.87842	-0.362738	0.74361	H	5.97386	2.2377	1.6208
H	-4.02873	-2.28044	0.039422	H	5.41808	3.37612	0.400194
H	-4.32495	-1.43455	1.54883	H	4.51783	1.87577	0.682055
H	-4.01817	0.772471	0.484781	H	-1.1501	-4.06412	1.16035
H	-4.06888	-0.850666	-3.32896	H	-2.66743	-4.01789	0.236758
H	-4.38057	-2.021	-2.04797	H	-1.14298	-4.34274	-0.593514
H	-5.71263	-1.06435	-2.73989	H	-2.10832	-1.09941	-1.45308
H	-3.21899	-0.030698	3.14843	-	-	-	-
Supplementary Table 52 │ Atomic coordinates (Å) of (14R*,15S*)-colleterpenol-20 obtained at the B3LYP/6-31G(d) level of theory in the gas phase.
C	0.869198	-1.23147	2.33086	H	4.49916	-2.029	0.738053
C	1.09583	0.25967	2.32416	H	3.39977	1.13704	0.528287
C	0.162703	1.21687	2.20141	H	4.68726	2.34842	-1.23413
C	0.532391	2.67416	2.37297	H	4.07643	1.29024	-2.48701
C	0.195604	3.58944	1.17069	H	2.96741	3.50068	-2.47271
C	0.842013	3.11587	-0.102162	H	1.81989	2.1773	-2.27456
C	2.09272	3.36471	-0.515026	H	0.23781	2.44767	-0.711865
C	2.62517	2.72193	-1.77442	H	-0.891843	3.63027	1.03564
C	3.81072	1.75398	-1.5323	H	0.50918	4.60974	1.42149
C	3.57175	0.722239	-0.463628	H	1.60596	2.75359	2.58003
C	3.60235	-0.615703	-0.565965	H	0.007413	3.06961	3.257
C	3.54502	-1.48204	0.67796	H	2.58715	4.80923	1.03723
C	2.42047	-2.53395	0.74931	H	3.87145	3.65067	0.682606
C	1.00253	-1.97941	0.968363	H	3.54467	4.95909	-0.447506
C	-0.096987	-3.08388	0.862146	H	2.99334	-2.06668	-2.04884
C	-0.086695	-3.8523	-0.482415	H	3.88183	-0.702405	-2.72713
C	-0.086717	-3.01134	-1.77604	H	4.73117	-1.9639	-1.81753
C	-1.23894	-2.04576	-1.8566	H	0.773413	-4.53182	-0.511774
C	-1.16293	-0.715464	-2.02212	H	-0.98115	-4.48738	-0.473042
C	-2.37128	0.19333	-1.95262	H	0.864787	-2.4833	-1.87287
C	-3.69116	-0.436476	-1.47895	H	-0.135961	-3.71488	-2.62038
C	-4.77118	0.598119	-1.33059	H	-2.21929	-2.49985	-1.7209
C	-5.29464	1.08002	-0.194087	H	-2.1252	1.02549	-1.27568
C	-1.29639	0.9382	1.94178	H	-2.52209	0.668696	-2.93424
C	3.06367	4.24366	0.232831	H	-4.01076	-1.19612	-2.20564
C	3.81243	-1.36224	-1.8599	H	-3.52346	-0.966329	-0.535951
C	-0.01167	-4.10638	1.9983	H	-5.13365	1.02001	-2.26958
C	0.137566	0.019837	-2.24398	H	0.898677	-0.59232	-2.73257
C	-4.90511	0.631887	1.1919	H	-0.030967	0.902899	-2.87128
C	-6.35519	2.15264	-0.226619	H	0.565646	0.374626	-1.29852
O	-1.38795	-2.46135	1.02474	H	-7.27762	1.81103	0.263468
H	2.6585	-3.21634	1.57536	H	-6.02717	3.04788	0.320101
H	2.45043	-3.14441	-0.159891	H	-6.60374	2.45084	-1.24985
H	0.791954	-1.25622	0.172055	H	-4.50942	1.47722	1.7712
H	-0.132486	-1.42712	2.71631	H	-5.78374	0.265104	1.73992
H	1.56984	-1.6828	3.04623	H	-4.15074	-0.156972	1.20143
H	2.11932	0.591181	2.49499	H	0.927744	-4.66578	1.95959
H	-1.61108	1.36963	0.981956	H	-0.839906	-4.81672	1.91202
H	-1.52503	-0.128295	1.91247	H	-0.088064	-3.62077	2.97425
H	-1.92927	1.40628	2.70848	H	-1.47258	-1.83114	0.287795
H	3.50923	-0.844015	1.56606	-	-	-	-
Supplementary Table 53 │ Atomic coordinates (Å) of (14R*,15S*)-colleterpenol-21 obtained at the B3LYP/6-31G(d) level of theory in the gas phase.
C	0.935532	-1.418	2.34123	H	4.51907	-2.3116	0.716552
C	1.23375	0.054237	2.45344	H	3.72126	0.940842	0.684028
C	0.352073	1.0629	2.37788	H	4.91319	2.28859	-0.978668
C	0.808617	2.49423	2.55538	H	4.53484	1.17721	-2.28015
C	0.602385	3.38278	1.30385	H	3.1788	3.15169	-2.5595
C	1.27493	2.79958	0.096371	H	2.1275	1.79784	-2.145
C	2.32611	3.26877	-0.590148	H	0.874725	1.83664	-0.213361
C	2.8917	2.47087	-1.74545	H	-0.475144	3.47978	1.10846
C	4.12992	1.62106	-1.36485	H	0.964338	4.39191	1.52441
C	3.84788	0.56562	-0.329849	H	1.87215	2.50853	2.82041
C	3.75025	-0.76088	-0.510214	H	0.259608	2.94928	3.39389
C	3.60813	-1.69381	0.67614	H	2.6742	5.05587	0.611215
C	2.41037	-2.66255	0.648591	H	4.12432	4.36806	-0.12995
C	1.03207	-2.02927	0.907603	H	2.97571	5.255	-1.12335
C	-0.137941	-3.03761	0.677093	H	2.91524	-1.91221	-2.14107
C	-0.172493	-3.6242	-0.755269	H	4.14352	-0.758298	-2.65575
C	-0.213	-2.6146	-1.91877	H	4.60985	-2.24859	-1.81805
C	-1.42698	-1.72437	-1.87777	H	0.683793	-4.29275	-0.899113
C	-1.48277	-0.394861	-2.05982	H	-1.06807	-4.25625	-0.807596
C	-2.76707	0.393567	-1.90781	H	0.706543	-2.02254	-1.93805
C	-4.00016	-0.374121	-1.40291	H	-0.217232	-3.19298	-2.85503
C	-5.16879	0.545464	-1.17135	H	-2.35331	-2.25193	-1.65966
C	-5.53792	1.10413	-0.009698	H	-2.57228	1.22206	-1.21037
C	-1.11966	0.878059	2.10183	H	-3.00625	0.885766	-2.86339
C	3.0524	4.55309	-0.281427	H	-4.27929	-1.14111	-2.13676
C	3.86406	-1.4427	-1.85203	H	-3.73813	-0.909752	-0.484307
C	-0.109779	-4.19987	1.6738	H	-5.741	0.807448	-2.06227
C	-0.293872	0.446377	-2.45296	H	-0.303232	0.639637	-3.53486
C	-4.83747	0.875524	1.30608	H	-0.321922	1.42365	-1.96032
C	-6.71691	2.04215	0.061019	H	0.66288	-0.023638	-2.21289
O	-1.3871	-2.36673	0.935704	H	-7.47977	1.66528	0.756549
H	2.5854	-3.43159	1.41169	H	-6.41442	3.02933	0.437728
H	2.41112	-3.18885	-0.311953	H	-7.18715	2.18105	-0.917435
H	0.887568	-1.21152	0.18853	H	-4.42905	1.8196	1.69258
H	-0.073077	-1.60354	2.71403	H	-5.54351	0.510089	2.06404
H	1.61798	-1.96695	3.00324	H	-4.01386	0.161779	1.24167
H	2.27424	0.323694	2.63164	H	0.776811	-4.82439	1.53079
H	-1.72845	1.42949	2.831	H	-0.998444	-4.82199	1.52964
H	-1.38532	1.28162	1.11406	H	-0.118021	-3.83719	2.70494
H	-1.42543	-0.169126	2.11789	H	-1.45397	-1.64857	0.281708
H	3.59639	-1.11192	1.60269	-	-	-	-
Supplementary Table 54 │ Atomic coordinates (Å) of (14R*,15S*)-colleterpenol-22 obtained at the B3LYP/6-31G(d) level of theory in the gas phase.
C	-3.86959	-1.38553	-0.646744	H	-3.80945	-1.99664	3.47018
C	-3.95048	0.068549	-1.01802	H	-3.5015	1.16084	2.0204
C	-3.73505	0.672629	-2.19615	H	-2.21413	2.95125	3.12666
C	-3.64254	2.18279	-2.23549	H	-0.969724	1.83203	3.64787
C	-2.17843	2.68503	-2.1078	H	-0.086136	3.14597	1.8507
C	-1.49866	2.26933	-0.823858	H	-0.243254	1.47933	1.29064
C	-1.59861	2.8708	0.371426	H	-0.866745	1.38442	-0.883067
C	-0.816595	2.37187	1.5676	H	-1.59542	2.30609	-2.95642
C	-1.66144	2.0505	2.82842	H	-2.18158	3.77755	-2.20627
C	-2.62199	0.914549	2.6159	H	-4.22607	2.61458	-1.41457
C	-2.48731	-0.360304	3.01451	H	-4.06474	2.57085	-3.17242
C	-3.49464	-1.4109	2.59526	H	-2.79691	4.55187	-0.315828
C	-2.9289	-2.37907	1.52759	H	-3.34255	3.84151	1.20438
C	-2.5957	-1.63843	0.221471	H	-1.89942	4.84885	1.18462
C	-1.42437	-2.24834	-0.590031	H	-0.63432	-1.46237	3.1867
C	-0.101281	-2.03016	0.176437	H	-0.727972	-0.075963	4.27064
C	1.16285	-2.44157	-0.606741	H	-1.65967	-1.54207	4.61698
C	2.39223	-1.72439	-0.10698	H	-0.034409	-0.959495	0.407621
C	2.75339	-0.47369	-0.431555	H	-0.121983	-2.54972	1.14162
C	3.99765	0.149256	0.158172	H	1.31218	-3.52485	-0.530419
C	5.13149	0.360897	-0.875098	H	0.992718	-2.22305	-1.66487
C	6.34762	0.988061	-0.254783	H	3.00944	-2.26015	0.614819
C	7.52904	0.414035	0.014783	H	3.751	1.12308	0.608285
C	-3.49853	-0.032869	-3.5072	H	4.38358	-0.481735	0.967101
C	-2.45141	4.09135	0.612768	H	5.36349	-0.603786	-1.33723
C	-1.3164	-0.875556	3.81548	H	4.76588	1.01043	-1.68183
C	-1.64216	-3.71623	-0.949515	H	6.22116	2.03269	0.036024
C	1.96868	0.391905	-1.38828	H	1.06634	-0.099502	-1.7587
C	7.87594	-1.02066	-0.292622	H	1.66672	1.32876	-0.899542
C	8.63848	1.19654	0.672966	H	2.57335	0.678097	-2.25874
O	-1.32259	-1.55108	-1.85071	H	8.93553	0.735756	1.62563
H	-3.65953	-3.1748	1.33572	H	9.53888	1.21312	0.042779
H	-2.04109	-2.87218	1.93629	H	8.34482	2.23167	0.872924
H	-2.22848	-0.650285	0.523329	H	8.74288	-1.07528	-0.965623
H	-3.87071	-2.03179	-1.52778	H	8.16334	-1.55129	0.625603
H	-4.75866	-1.6537	-0.061166	H	7.05553	-1.57351	-0.754758
H	-4.10539	0.725481	-0.161552	H	-1.62622	-4.34511	-0.053676
H	-2.57287	0.319836	-3.98172	H	-2.60227	-3.85475	-1.45597
H	-3.41612	-1.11485	-3.40079	H	-0.855328	-4.05963	-1.62725
H	-4.31319	0.191894	-4.20913	H	-1.58584	-0.629414	-1.69337
H	-4.39419	-0.923754	2.19937	-	-	-	-
Supplementary Table 55 │ Atomic coordinates (Å) of (14R*,15S*)-colleterpenol-23 obtained at the B3LYP/6-31G(d) level of theory in the gas phase.
C	0.096143	-1.12189	2.28132	H	0.035893	-3.43425	-1.29826
C	1.39253	-0.420183	1.97603	H	0.666247	-1.65491	-2.52998
C	1.87773	0.688907	2.55015	H	3.66388	-1.00077	-2.72735
C	3.15992	1.30938	2.04017	H	2.44013	-0.89447	-3.97216
C	2.90187	2.37301	0.942871	H	2.8021	1.33643	-3.46129
C	2.35428	1.78589	-0.333932	H	1.3274	0.982048	-2.56724
C	3.07143	1.2872	-1.35207	H	1.26997	1.74484	-0.416138
C	2.40176	0.771926	-2.60564	H	2.19662	3.11998	1.32864
C	2.61582	-0.737146	-2.89906	H	3.83797	2.90986	0.749015
C	1.68916	-1.65694	-2.15162	H	3.81576	0.537111	1.62208
C	1.96187	-2.50319	-1.14681	H	3.7048	1.78129	2.86938
C	0.895002	-3.44314	-0.62082	H	4.9449	0.205057	-1.26802
C	0.422449	-3.18074	0.825126	H	4.98093	1.62726	-2.30311
C	-0.424694	-1.90039	1.05419	H	5.0247	1.80621	-0.539545
C	-1.95846	-2.16187	1.17169	H	3.28305	-2.51187	0.565018
C	-2.53635	-2.87038	-0.075103	H	3.71207	-3.67307	-0.684532
C	-2.44572	-2.10282	-1.4117	H	4.05511	-1.94822	-0.916306
C	-3.29159	-0.85768	-1.45927	H	-2.0456	-3.84351	-0.194322
C	-2.93544	0.385237	-1.82971	H	-3.59349	-3.0815	0.131593
C	-3.95775	1.50221	-1.76907	H	-1.40474	-1.87255	-1.64718
C	-3.85038	2.39278	-0.500689	H	-2.78818	-2.78815	-2.20172
C	-2.6819	3.33736	-0.506058	H	-4.32646	-1.00719	-1.14573
C	-1.61514	3.35896	0.306929	H	-3.86577	2.1418	-2.65845
C	1.20592	1.42373	3.68086	H	-4.96437	1.06929	-1.7936
C	4.57999	1.23651	-1.35846	H	-4.77378	2.98752	-0.443734
C	3.32544	-2.65758	-0.521058	H	-3.84654	1.74649	0.382721
C	-2.31434	-2.97466	2.42038	H	-2.72574	4.09491	-1.29158
C	-1.56099	0.766225	-2.31713	H	-0.827251	-0.030363	-2.18762
C	-1.36445	2.38464	1.42772	H	-1.59531	1.02067	-3.38587
C	-0.537254	4.40025	0.127579	H	-1.19828	1.65606	-1.79384
O	-2.63898	-0.908583	1.36262	H	-0.783752	5.10881	-0.669383
H	1.30545	-3.14581	1.47367	H	-0.380212	4.96896	1.05457
H	-0.137432	-4.06119	1.16017	H	0.425244	3.93332	-0.119933
H	-0.287294	-1.23948	0.18658	H	-0.425749	1.83916	1.26479
H	-0.667472	-0.40767	2.59908	H	-1.24635	2.91813	2.38046
H	0.232701	-1.8257	3.11655	H	-2.15263	1.64154	1.55632
H	1.98054	-0.849169	1.16727	H	-1.85668	-3.96808	2.40651
H	0.199819	1.0524	3.88848	H	-1.98945	-2.45458	3.32518
H	1.79588	1.33057	4.60356	H	-3.40033	-3.09588	2.47569
H	1.13197	2.49785	3.46552	H	-2.59861	-0.427969	0.517126
H	1.29902	-4.46623	-0.654868	-	-	-	-
Supplementary Table 56 │ Atomic coordinates (Å) of (14R*,15S*)-colleterpenol-24 obtained at the B3LYP/6-31G(d) level of theory in the gas phase.
C	-3.58081	-0.279339	1.03911	H	-1.45603	0.106033	4.58569
C	-3.45106	0.953815	0.189356	H	-1.01365	2.29959	1.88777
C	-3.75227	1.14938	-1.10297	H	1.19468	3.40992	1.54758
C	-3.28157	2.41986	-1.7786	H	2.05286	1.91443	1.88379
C	-1.92127	2.23149	-2.50481	H	2.11511	2.27904	-0.474068
C	-0.802269	1.78571	-1.59584	H	1.12757	0.860824	-0.156066
C	0.037592	2.56084	-0.892217	H	-0.673214	0.709376	-1.50084
C	1.14797	1.95163	-0.064164	H	-2.04342	1.48833	-3.30343
C	1.13702	2.31786	1.44289	H	-1.66583	3.17365	-3.0037
C	-0.081715	1.7994	2.15264	H	-3.16486	3.21698	-1.03533
C	-0.15727	0.759695	2.99856	H	-4.02382	2.76511	-2.51128
C	-1.49574	0.2596	3.49858	H	-0.703901	4.46199	-1.6516
C	-1.90676	-1.07133	2.82031	H	-0.378268	4.44403	0.082367
C	-2.1607	-0.869045	1.31735	H	0.965215	4.50392	-1.05251
C	-1.829	-2.09431	0.426699	H	1.1363	-0.971856	2.84907
C	-0.297504	-2.28887	0.389772	H	1.9766	0.496405	3.34263
C	0.199771	-3.35082	-0.616092	H	0.932539	-0.357	4.48829
C	1.59531	-3.03305	-1.09338	H	0.141404	-1.32276	0.113387
C	1.90566	-2.14909	-2.05474	H	0.084918	-2.51979	1.39117
C	3.34256	-1.79851	-2.36644	H	0.178159	-4.34541	-0.155895
C	3.75948	-0.411373	-1.81614	H	-0.497525	-3.37852	-1.45775
C	3.83747	-0.392086	-0.311667	H	2.41618	-3.51443	-0.560995
C	4.61708	0.38653	0.451971	H	4.01528	-2.55826	-1.95092
C	-4.47534	0.163741	-1.98556	H	3.49295	-1.79675	-3.45513
C	-0.028968	4.06749	-0.888323	H	4.72447	-0.135021	-2.25629
C	1.03782	-0.051432	3.44002	H	3.04056	0.342282	-2.17014
C	-2.56165	-3.36523	0.847992	H	3.17809	-1.09955	0.190569
C	0.87188	-1.41137	-2.87101	H	-0.15175	-1.62772	-2.55904
C	5.54483	1.44512	-0.087453	H	1.0158	-0.325414	-2.80691
C	4.61586	0.256214	1.95429	H	0.966667	-1.67335	-3.93421
O	-2.27458	-1.82128	-0.91993	H	5.61748	0.000337	2.32801
H	-2.80666	-1.46801	3.30657	H	4.34001	1.20392	2.43848
H	-1.11631	-1.80958	2.99075	H	3.9197	-0.516012	2.29391
H	-1.44365	-0.104521	0.99527	H	5.55141	1.49117	-1.17875
H	-4.22594	-1.02952	0.575791	H	6.5754	1.27727	0.254668
H	-4.04923	-0.008163	1.99433	H	5.25261	2.43689	0.285685
H	-2.92733	1.76903	0.690103	H	-2.20863	-3.71759	1.82245
H	-3.91757	-0.018659	-2.91398	H	-3.64017	-3.18974	0.90998
H	-4.63172	-0.802784	-1.50523	H	-2.39382	-4.15833	0.113338
H	-5.45127	0.569872	-2.28499	H	-2.15859	-0.869617	-1.07517
H	-2.27054	1.01321	3.31131	-	-	-	-
Supplementary Table 57 │ Atomic coordinates (Å) of (14R*,15S*)-colleterpenol-25 obtained at the B3LYP/6-31G(d) level of theory in the gas phase.
C	-1.58192	-1.52099	1.72052	H	-0.259572	2.22164	2.99503
C	-2.99252	-1.25677	1.27917	H	-3.24522	2.11409	1.43305
C	-3.85038	-2.07206	0.651133	H	-3.9727	3.87269	-0.080321
C	-5.18335	-1.5326	0.178789	H	-2.3612	4.11384	-0.72287
C	-5.1472	-1.05544	-1.29711	H	-3.72117	3.09253	-2.42722
C	-4.19137	0.089612	-1.51683	H	-2.46505	1.95089	-1.93486
C	-4.45312	1.39463	-1.35282	H	-3.17676	-0.186947	-1.79938
C	-3.38921	2.43876	-1.60509	H	-4.85973	-1.89648	-1.94079
C	-3.0628	3.34195	-0.388844	H	-6.16538	-0.777665	-1.59476
C	-2.50489	2.58181	0.783732	H	-5.48411	-0.683496	0.802972
C	-1.21065	2.39211	1.08172	H	-5.96148	-2.30187	0.281964
C	-0.799533	1.57356	2.28782	H	-6.58148	1.16878	-0.944289
C	0.119038	0.385247	1.93437	H	-5.75251	2.31758	0.10772
C	-0.555882	-0.610482	0.974624	H	-6.11053	2.76502	-1.55596
C	0.461274	-1.39395	0.107619	H	0.706466	3.36318	0.891905
C	1.44342	-2.20813	0.974511	H	0.407801	2.10985	-0.308709
C	2.38554	-3.17676	0.221988	H	-0.384682	3.68426	-0.467326
C	3.23841	-2.53199	-0.847596	H	2.04647	-1.49645	1.54838
C	4.31946	-1.75689	-0.647166	H	0.871304	-2.79592	1.70306
C	5.01492	-1.10883	-1.82332	H	3.02612	-3.66066	0.970929
C	4.74952	0.416112	-1.95346	H	1.79277	-3.97867	-0.230892
C	5.49973	1.26499	-0.966028	H	2.92573	-2.70192	-1.87881
C	5.00786	2.0236	0.024136	H	6.10006	-1.27051	-1.75303
C	-3.57895	-3.51193	0.2985	H	4.68045	-1.59406	-2.74788
C	-5.79606	1.92793	-0.918341	H	5.0594	0.713643	-2.96564
C	-0.069233	2.92378	0.251074	H	3.67129	0.59813	-1.90038
C	-0.271494	-2.26877	-0.921072	H	6.58385	1.24964	-1.09476
C	4.87142	-1.46827	0.726268	H	4.57764	-0.47108	1.07019
C	3.54465	2.14839	0.364877	H	4.53094	-2.19647	1.46773
C	5.92756	2.83326	0.90404	H	5.96741	-1.47781	0.711325
O	1.17397	-0.369538	-0.620685	H	5.66681	3.90026	0.870029
H	0.41416	-0.122244	2.86211	H	5.83733	2.52599	1.95546
H	1.03478	0.765648	1.4758	H	6.97577	2.72983	0.606811
H	-1.11609	-0.013604	0.245149	H	3.39218	2.00008	1.44293
H	-1.32651	-2.57683	1.59736	H	3.17673	3.15894	0.140173
H	-1.50315	-1.32294	2.79853	H	2.90503	1.43336	-0.154292
H	-3.32511	-0.233129	1.44691	H	-1.02751	-1.67225	-1.44049
H	-3.59394	-3.6623	-0.78987	H	0.43024	-2.64673	-1.67117
H	-2.61603	-3.87017	0.668542	H	-0.768116	-3.12962	-0.464682
H	-4.35972	-4.16369	0.713397	H	1.99343	-0.776938	-0.95048
H	-1.69367	1.21568	2.81367	-	-	-	-
Supplementary Table 58 │ Atomic coordinates (Å) of (14R*,15S*)-colleterpenol-26 obtained at the B3LYP/6-31G(d) level of theory in the gas phase.
C	-1.47597	-2.58982	-0.823827	H	-2.03053	-2.95384	3.30966
C	-2.54819	-1.64946	-1.29615	H	-3.80835	-0.559361	1.65294
C	-2.70256	-1.05885	-2.48839	H	-4.29706	1.61733	2.64907
C	-3.75568	0.015273	-2.65393	H	-2.74273	1.69286	3.45405
C	-3.18676	1.44318	-2.43474	H	-2.73514	3.29788	1.66959
C	-2.64686	1.65761	-1.04313	H	-1.58334	2.0171	1.27467
C	-3.33555	2.05947	0.035532	H	-1.59272	1.42566	-0.902115
C	-2.65179	2.24044	1.37241	H	-2.38691	1.62618	-3.16371
C	-3.23211	1.38149	2.52525	H	-3.97781	2.16748	-2.66262
C	-3.06417	-0.096672	2.30176	H	-4.56572	-0.1418	-1.93263
C	-2.07725	-0.87636	2.76921	H	-4.20028	-0.035992	-3.6576
C	-1.99747	-2.3418	2.39594	H	-5.02052	3.32039	0.523478
C	-0.70451	-2.68981	1.62548	H	-5.21533	2.43467	-0.999763
C	-0.611384	-1.92558	0.293033	H	-5.38551	1.59913	0.544708
C	0.843309	-1.61318	-0.127521	H	-0.729556	-1.08241	4.44094
C	1.71122	-2.88405	-0.243008	H	-0.026278	-0.284655	3.03246
C	3.15642	-2.67048	-0.754387	H	-1.14879	0.600304	4.07658
C	3.95093	-1.71053	0.092527	H	1.74931	-3.35395	0.7462
C	4.51801	-0.544306	-0.266885	H	1.21475	-3.59757	-0.913098
C	5.13977	0.347457	0.790376	H	3.65353	-3.65124	-0.750451
C	4.20509	1.48432	1.28752	H	3.13206	-2.34576	-1.79835
C	3.91755	2.54741	0.264621	H	4.02223	-1.99524	1.14482
C	2.73219	3.02743	-0.142824	H	5.42308	-0.259139	1.65849
C	-1.84379	-1.31619	-3.69935	H	6.06398	0.799123	0.403537
C	-4.81171	2.37042	0.013549	H	3.28098	1.04957	1.6818
C	-0.942769	-0.374899	3.62878	H	4.70608	1.95589	2.14684
C	0.867088	-0.78208	-1.41945	H	4.81243	2.99175	-0.176785
C	4.56175	-0.014338	-1.67745	H	5.60245	0.180934	-1.96857
C	1.38394	2.56581	0.353154	H	4.13516	-0.703728	-2.40872
C	2.67009	4.14051	-1.16055	H	4.03221	0.942071	-1.74872
O	1.33703	-0.792369	0.953219	H	3.66625	4.47069	-1.47147
H	-0.671297	-3.77292	1.45034	H	2.11788	3.82276	-2.05593
H	0.157813	-2.44165	2.24968	H	2.13209	5.0104	-0.758651
H	-1.03233	-0.931488	0.478639	H	1.40325	1.60914	0.876283
H	-0.849998	-2.93237	-1.65306	H	0.942313	3.31837	1.02193
H	-1.94591	-3.49379	-0.413126	H	0.687767	2.4596	-0.488926
H	-3.24045	-1.34882	-0.509874	H	0.108735	0.003716	-1.37316
H	-1.12362	-2.12278	-3.5465	H	1.84061	-0.303198	-1.55163
H	-2.4679	-1.58341	-4.56267	H	0.671524	-1.39211	-2.3055
H	-1.28085	-0.417319	-3.98688	H	2.2682	-0.603973	0.744115
H	-2.87506	-2.62016	1.79854	-	-	-	-
Supplementary Table 59 │ Atomic coordinates (Å) of (14R*,15S*)-colleterpenol-27 obtained at the B3LYP/6-31G(d) level of theory in the gas phase.
C	1.75784	-1.36287	-1.45842	H	1.40894	2.6522	-2.63627
C	3.2565	-1.46763	-1.44142	H	4.40132	1.64188	-1.3312
C	4.02818	-2.41779	-0.895381	H	5.7308	3.32823	-0.077133
C	5.52998	-2.23986	-0.86489	H	4.34931	3.77458	0.904523
C	6.06383	-1.84034	0.536541	H	5.85384	2.38495	2.20646
C	5.46552	-0.553334	1.03758	H	4.31811	1.54241	1.9762
[truncated: 2,219 more rows]
